# Supplementary material for: China’s product-level CO2 emissions dataset aligned with national input-output tables from 1997 to 2020
Source: Sci Data. 2025 Jan 8;12:30. doi: 10.1038/s41597-025-04366-5 (PMC11711322; doi:10.1038/s41597-025-04366-5)
Supplement: Supplementary file 1 — Supplementary Tables [file 41597_2025_4366_MOESM1_ESM.xlsx]

## Sheet: Table S3
Table S3 Classification matching among economic sectors.
Table S3a. Classification matching among economic sectors in 1997, 2002, 2007								Table S3b. Classification matching among economic sectors in 2012								Table S3c. Classification matching among economic sectors in 2017, 2018, 2020
Sectors in China’s Energy Statistics		29 matched sectors in this study		Sectors in supply table				Sectors in China’s Energy Statistics		31 matched sectors in this study		Sectors in supply table				Sectors in China’s Energy Statistics		33 matched sectors in this study		Sectors in supply table
No.	Name	No.	Name	No.	Name			No.	Name	No.	Name	No.	Name			No.	Name	No.	Name	No.	Name
1	Agriculture, Forestry, Animal Husbandry and Fishery	1	Agriculture, Forestry, Animal Husbandry and Fishery	1	Agriculture, Forestry, Animal Husbandry and Fishery			1	Agriculture, Forestry, Animal Husbandry and Fishery	1	Agriculture, Forestry, Animal Husbandry and Fishery	1	Agriculture, Forestry, Animal Husbandry and Fishery			1	Agriculture, Forestry, Animal Husbandry and Fishery	1	Agriculture, Forestry, Animal Husbandry and Fishery	1	Agriculture
2	Mining and Washing of Coal	2	Mining and Washing of Coal	2	Mining and Washing of Coal			2	Mining and Washing of Coal	2	Mining and Washing of Coal	2	Mining and Washing of Coal							2	Forestry
3	Extraction of Petroleum and Natural Gas	3	Extraction of Petroleum and Natural Gas	3	Extraction of Petroleum and Natural Gas			3	Extraction of Petroleum and Natural Gas	3	Extraction of Petroleum and Natural Gas	3	Extraction of Petroleum and Natural Gas							3	Animal Husbandry
4	Mining and Processing of Ferrous Metal Ores	4	Mining and Processing of Metal Ores	4	Mining and Processing of Metal Ores			4	Mining and Processing of Ferrous Metal Ores	4	Mining and Processing of Metal Ores	4	Mining and Processing of Metal Ores							4	Fishery
5	Mining and Processing of Non-Ferrous Metal Ores							5	Mining and Processing of Non-Ferrous Metal Ores											5	Agriculture, Forestry, Animal Husbandry and Fishery Services
6	Mining and Processing of Nonmetal Ores	5	Mining and Processing of Nonmetal Ores and Other Ores	5	Mining and Processing of Nonmetal Ores and Other Ores			6	Mining and Processing of Nonmetal Ores	5	Mining and Processing of Nonmetal Ores and Other Ores	5	Mining and Processing of Nonmetal Ores and Other Ores			2	Mining and Washing of Coal	2	Mining and Washing of Coal	6	Mining and Washing of Coal
7	Mining of Other Ores							7	Support Activities for Mining							3	Extraction of Petroleum and Natural Gas	3	Extraction of Petroleum and Natural Gas	7	Extraction of Petroleum and Natural Gas
8	Processing of Food from Agricultural Products	6	Manufacture of Food and Tobacco	6	Manufacture of Food and Tobacco			8	Mining of Other Ores							4	Mining and Processing of Ferrous Metal Ores	4	Mining and Processing of Metal Ores	8	Mining and Processing of Metal Ores
9	Manufacture of Foods							9	Processing of Food from Agricultural Products	6	Manufacture of Food and Tobacco	6	Manufacture of Food and Tobacco			5	Mining and Processing of Non-Ferrous Metal Ores
10	Manufacture of Liquor, Beverages and Refined Tea							10	Manufacture of Foods							6	Mining and Processing of Nonmetal Ores	5	Mining and Processing of Nonmetal Ores and Other Ores	9	Mining and Processing of Nonmetal Ores and Other Ores
11	Manufacture of Tobacco							11	Manufacture of Liquor, Beverages and Refined Tea							7	Support Activities for Mining
12	Manufacture of Textile	7	Manufacture of Textile	7	Manufacture of Textile			12	Manufacture of Tobacco							8	Mining of Other Ores
13	Manufacture of Textile, Wearing Apparel and Accessories	8	Manufacture of Clothes and Footwear	8	Manufacture of Clothes and Footwear			13	Manufacture of Textile	7	Manufacture of Textile	7	Manufacture of Textile			9	Processing of Food from Agricultural Products	6	Processing of Food from Agricultural Products	10	Processing of Food from Agricultural Products
14	Manufacture of Leather, Fur, Feather and Related Products and Footwear							14	Manufacture of Textile, Wearing Apparel and Accessories	8	Manufacture of Clothes and Footwear	8	Manufacture of Clothes and Footwear			10	Manufacture of Foods	7	Manufacture of Foods	11	Manufacture of Foods
15	Processing of Timber,Manufacture of Wood, Bamboo, Rattan, Palm, and Straw Products	9	Processing of Timber and Manufacture of Furniture	9	Processing of Timber and Manufacture of Furniture			15	Manufacture of Leather, Fur, Feather and Related Products and Footwear							11	Manufacture of Liquor, Beverages and Refined Tea	8	Manufacture of Liquor, Beverages, Refined Tea and Tobacco	12	Manufacture of Liquor, Beverages, Refined Tea and Tobacco
16	Manufacture of Furniture							16	Processing of Timber,Manufacture of Wood, Bamboo, Rattan, Palm, and Straw Products	9	Processing of Timber and Manufacture of Furniture	9	Processing of Timber and Manufacture of Furniture			12	Manufacture of Tobacco
17	Manufacture of Paper and Paper Products	10	Manufacture of Paper and Articles for Culture, Education and Sports Activities	10	Manufacture of Paper and Articles for Culture, Education and Sports Activities			17	Manufacture of Furniture							13	Manufacture of Textile	9	Manufacture of Textile, Clothes and Footwear	13	Manufacture of Textile, Clothes and Footwear
18	Printing and Reproduction of Recording Media							18	Manufacture of Paper and Paper Products	10	Manufacture of Paper and Articles for Culture, Education and Sports Activities	10	Manufacture of Paper and Articles for Culture, Education and Sports Activities			14	Manufacture of Textile, Wearing Apparel and Accessories
19	Manufacture of Articles for Culture, Education, Arts and Crafts, Sport and Entertainment Activities							19	Printing and Reproduction of Recording Media							15	Manufacture of Leather, Fur, Feather and Related Products and Footwear
20	Processing of Petroleum, Coal and Other Fuels	11	Processing of Petroleum, Coal and Other Fuels	11	Processing of Petroleum, Coal and Other Fuels			20	Manufacture of Articles for Culture, Education, Arts and Crafts, Sport and Entertainment Activities							16	Processing of Timber,Manufacture of Wood, Bamboo, Rattan, Palm, and Straw Products	10	Processing of Timber and Manufacture of Furniture	14	Processing of Timber and Manufacture of Furniture
21	Manufacture of Raw Chemical Materials and Chemical Products	12	Manufacture of Chemicals	12	Manufacture of Chemicals			21	Processing of Petroleum, Coal and Other Fuels	11	Processing of Petroleum, Coal and Other Fuels	11	Processing of Petroleum, Coal and Other Fuels			17	Manufacture of Furniture
22	Manufacture of Medicines							22	Manufacture of Raw Chemical Materials and Chemical Products	12	Manufacture of Chemicals	12	Manufacture of Chemicals			18	Manufacture of Paper and Paper Products	11	Manufacture of Paper and Articles for Culture, Education and Sports Activities	15	Manufacture of Paper and Articles for Culture, Education and Sports Activities
23	Manufacture of Chemical Fibers							23	Manufacture of Medicines							19	Printing and Reproduction of Recording Media
24	Manufacture of Rubber							24	Manufacture of Chemical Fibers							20	Manufacture of Articles for Culture, Education, Arts and Crafts, Sport and Entertainment Activities
25	Manufacture of Plastics							25	Manufacture of Rubber and Plastics							21	Processing of Petroleum, Coal and Other Fuels	12	Processing of Petroleum, Coal and Other Fuels	16	Processing of Petroleum, Coal and Other Fuels
26	Manufacture of Non-metallic Mineral Products	13	Manufacture of Non-metallic Mineral Products	13	Manufacture of Non-metallic Mineral Products			26	Manufacture of Non-metallic Mineral Products	13	Manufacture of Non-metallic Mineral Products	13	Manufacture of Non-metallic Mineral Products			22	Manufacture of Raw Chemical Materials and Chemical Products	13	Manufacture of Raw Chemical Materials and Chemical Products	17	Manufacture of Raw Chemical Materials and Chemical Products
27	Smelting and Pressing of Ferrous Metals	14	Smelting and Pressing of Metals	14	Smelting and Pressing of Metals			27	Smelting and Pressing of Ferrous Metals	14	Smelting and Pressing of Metals	14	Smelting and Pressing of Metals			23	Manufacture of Medicines	14	Manufacture of Medicines	18	Manufacture of Medicines
28	Smelting and Pressing of Non-ferrous Metals							28	Smelting and Pressing of Non-ferrous Metals							24	Manufacture of Chemical Fibers	15	Manufacture of Chemical Fibers, Rubber and Plastics	19	Manufacture of Chemical Fibers, Rubber and Plastics
29	Manufacture of Metal Products	15	Manufacture of Metal Products	15	Manufacture of Metal Products			29	Manufacture of Metal Products	15	Manufacture of Metal Products	15	Manufacture of Metal Products			25	Manufacture of Rubber and Plastics
30	Manufacture of General Purpose Machinery	16	Manufacture of Machinery	16	Manufacture of Machinery			30	Manufacture of General Purpose Machinery	16	Manufacture of General Purpose Machinery	16	Manufacture of General Purpose Machinery			26	Manufacture of Non-metallic Mineral Products	16	Manufacture of Non-metallic Mineral Products	20	Manufacture of Non-metallic Mineral Products
31	Manufacture of Special Purpose Machinery							31	Manufacture of Special Purpose Machinery	17	Manufacture of Special Purpose Machinery	17	Manufacture of Special Purpose Machinery			27	Smelting and Pressing of Ferrous Metals	17	Smelting and Pressing of Ferrous Metals	21	Smelting and Pressing of Ferrous Metals
32	Manufacture of Transport Equipment	17	Manufacture of Transport Equipment	17	Manufacture of Transport Equipment			32	Manufacture of Automobiles	18	Manufacture of Transport Equipment	18	Manufacture of Transport Equipment			28	Smelting and Pressing of Non-ferrous Metals	18	Smelting and Pressing of Non-ferrous Metals	22	Smelting and Pressing of Non-ferrous Metals
33	Manufacture of Electrical Machinery and Equipment	18	Manufacture of Electrical Machinery and Equipment	18	Manufacture of Electrical Machinery and Equipment			33	Manufacture of Railway, Ship, Aerospace and Other Transport Equipment							29	Manufacture of Metal Products	19	Manufacture of Metal Products	23	Manufacture of Metal Products
34	Manufacture of Communication Equipment,Computers and Other Electronic Equipment	19	Manufacture of Communication Equipment,Computers and Other Electronic Equipment	19	Manufacture of Communication Equipment,Computers and Other Electronic Equipment			34	Manufacture of Electrical Machinery and Equipment	19	Manufacture of Electrical Machinery and Equipment	19	Manufacture of Electrical Machinery and Equipment			30	Manufacture of General Purpose Machinery	20	Manufacture of General Purpose Machinery	24	Manufacture of General Purpose Machinery
35	Manufacture of Measuring Instruments and Machinery for Cultural Activity and Office Work	20	Manufacture of Measuring Instruments and Machinery for Cultural Activity and Office Work	20	Manufacture of Measuring Instruments and Machinery for Cultural Activity and Office Work			35	Manufacture of Communication Equipment,Computers and Other Electronic Equipment	20	Manufacture of Communication Equipment,Computers and Other Electronic Equipment	20	Manufacture of Communication Equipment,Computers and Other Electronic Equipment			31	Manufacture of Special Purpose Machinery	21	Manufacture of Special Purpose Machinery	25	Manufacture of Special Purpose Machinery
36	Other Manufacturing	21	Other Manufacturing	21	Other Manufacturing			36	Manufacture of Measuring Instruments	21	Manufacture of Measuring Instruments	21	Manufacture of Measuring Instruments			32	Manufacture of Automobiles	22	Manufacture of Automobiles	26	Manufacture of Automobiles
37	Recycling and Disposal of Waste	22	Recycling and Disposal of Waste	22	Recycling and Disposal of Waste			37	Other Manufacturing	22	Other Manufacturing	22	Other Manufacturing			33	Manufacture of Railway, Ship, Aerospace and Other Transport Equipment	23	Manufacture of Railway, Ship, Aerospace and Other Transport Equipment	27	Manufacture of Railway, Ship, Aerospace and Other Transport Equipment
38	Production and Supply of Electric Power and Heat Power	23	Production and Supply of Electric Power and Heat Power	23	Production and Supply of Electric Power and Heat Power			38	Recycling and Disposal of Waste	23	Recycling and Disposal of Waste	23	Recycling and Disposal of Waste			34	Manufacture of Electrical Machinery and Equipment	24	Manufacture of Electrical Machinery and Equipment	28	Manufacture of Electrical Machinery and Equipment
39	Production and Supply of Gas	24	Production and Supply of Gas	24	Production and Supply of Gas			39	Repair Service of Metal Products, Machinery and Equipment	24	Repair Service of Metal Products, Machinery and Equipment	24	Repair Service of Metal Products, Machinery and Equipment			35	Manufacture of Communication Equipment,Computers and Other Electronic Equipment	25	Manufacture of Communication Equipment,Computers and Other Electronic Equipment	29	Manufacture of Communication Equipment,Computers and Other Electronic Equipment
40	Production and Supply of Water	25	Production and Supply of Water	25	Production and Supply of Water			40	Production and Supply of Electric Power and Heat Power	25	Production and Supply of Electric Power and Heat Power	25	Production and Supply of Electric Power and Heat Power			36	Manufacture of Measuring Instruments	26	Manufacture of Measuring Instruments	30	Manufacture of Measuring Instruments
41	Construction	26	Construction	26	Construction			41	Production and Supply of Gas	26	Production and Supply of Gas	26	Production and Supply of Gas			37	Other Manufacturing	27	Other Manufacturing, Recycling and Disposal of Waste, and Repair Service	31	Other Manufacturing, Recycling and Disposal of Waste, and Repair Service
42	Transport, Storage and Post	27	Transport, Storage and Post	27	Transport and Storage			42	Production and Supply of Water	27	Production and Supply of Water	27	Production and Supply of Water			38	Recycling and Disposal of Waste
				28	Post			43	Construction	28	Construction	28	Construction			39	Repair Service of Metal Products, Machinery and Equipment
43	Wholesale and Retail Trades, Hotels and Catering Services	28	Wholesale and Retail Trades, Hotels and Catering Services	29	Wholesale and Retail Trades			44	Transport, Storage and Post	29	Transport, Storage and Post	29	Transport, Storage and Post			40	Production and Supply of Electric Power and Heat Power	28	Production and Supply of Electric Power and Heat Power	32	Production and Supply of Electric Power and Heat Power
				30	Hotels and Catering Services			45	Wholesale and Retail Trades, Hotels and Catering Services	30	Wholesale and Retail Trades, Hotels and Catering Services	30	Wholesale and Retail Trades			41	Production and Supply of Gas	29	Production and Supply of Gas and Water	33	Production and Supply of Gas and Water
44	Others	29	Others	31	Information Transmission, Computer Services and Software							31	Hotels and Catering Services			42	Production and Supply of Water
				32	Financial Intermediation			46	Others	31	Others	32	Information Transmission, Computer Services and Software			43	Construction	30	Construction	34	Construction of Buildings
				33	Real Estate							33	Financial Intermediation							35	Civil Engineering
				34	Leasing and Business Services							34	Real Estate							36	Construction Installation Activities
				35	Tourism							35	Leasing and Business Services							37	Construction Finishing and Other Construction Activities
				36	Scientific Research							36	Scientific Research and Technical Services							38	Construction
				37	Technological Services							37	Management of Water Conservancy, Environment and Public Facilities			44	Transport, Storage and Post	31	Transport, Storage and Post	39	Railway Transport
				38	Other Social Services							38	Services to Households and Other Services							40	Road Transport
				39	Education							39	Education							41	Water Transport
				40	Health, Social Security and Social Welfare							40	Health, Social Security and Social Welfare							42	Air Transport
				41	Culture, Sports and Entertainment							41	Culture, Sports and Entertainment							43	Other Transport and Storage
				42	Public Management and Social Organization							42	Public Management and Social Organization							44	Post
																45	Wholesale and Retail Trades, Hotels and Catering Services	32	Wholesale and Retail Trades, Hotels and Catering Services	45	Wholesale
																				46	Retail Trades
																				47	Hotels and Catering Services
																46	Others	33	Others	48	Broadcasting, Television and Satellite Transmission Services
																				49	Internet and Related Services
																				50	Software Services
																				51	Financial Intermediation
																				52	Real Estate
																				53	Leasing and Business Services
																				54	Scientific Research and Technical Services
																				55	Management of Water Conservancy, Environment and Public Facilities
																				56	Services to Households and Other Services
																				57	Education
																				58	Health, Social Security and Social Welfare
																				59	Culture, Sports and Entertainment
																				60	Public Management and Social Organization

## Sheet: Table S4
Table S4 Comparison between China's product-level emissions based on product technology assumption and industry-level emissions.
Table S4a. Comparison between China's product-level emissions and industry emissions (IPCC emission factors).
No.	Sector	1997				2002				2007					No.	Sector	2012					No.	Sector	2017				2018				2020
		Emissions (Mt)		Difference		Emissions (Mt)		Difference		Emissions (Mt)		Difference					Emissions (Mt)		Difference					Emissions (Mt)		Difference		Emissions (Mt)		Difference		Emissions (Mt)		Difference
		Product level	Industry level	(Mt)	(%)	Product level	Industry level	(Mt)	(%)	Product level	Industry level	(Mt)	(%)				Product level	Industry level	(Mt)	(%)				Product level	Industry level	(Mt)	(%)	Product level	Industry level	(Mt)	(%)	Product level	Industry level	(Mt)	(%)
1	Agriculture, Forestry, Animal Husbandry and Fishery	41.4798	41.4798	-8.66251e-09	-2.08837e-10	51.3803	51.3803	8.19881e-10	1.59571e-11	76.9607	76.9607	8.32036e-09	1.08112e-10		1	Agriculture, Forestry, Animal Husbandry and Fishery	86.4877	86.4877	2.36383e-10	2.73315e-12		1	Agriculture, Forestry, Animal Husbandry and Fishery	103.066	103.066	-3.36567e-09	-3.26554e-11	94.8923	94.8923	-2.68678e-09	-2.83139e-11	92.3026	92.3026	-2.85539e-09	-3.09351e-11
2	Mining and Washing of Coal	35.9095	46.5053	10.5959	0.295071	36.9116	47.5824	10.6708	0.28909	39.4544	69.314	29.8597	0.756815		2	Mining and Washing of Coal	89.8477	126.68	36.8321	0.409939		2	Mining and Washing of Coal	32.2109	68.3713	36.1604	1.12261	19.3212	60.8806	41.5594	2.15097	19.5883	36.5735	16.9851	0.867104
3	Extraction of Petroleum and Natural Gas	30.1561	34.3334	4.17721	0.138519	38.4863	43.2721	4.78575	0.124349	40.5407	43.403	2.86223	0.0706012		3	Extraction of Petroleum and Natural Gas	39.1711	41.2071	2.03603	0.0519778		3	Extraction of Petroleum and Natural Gas	38.5083	39.3467	0.838407	0.0217721	39.2614	39.8505	0.589111	0.0150048	36.8984	37.258	0.359608	0.00974589
4	Mining and Processing of Metal Ores	4.05503	7.06194	3.00691	0.741525	5.88704	6.82959	0.942544	0.160105	8.94696	16.4159	7.46894	0.834802		4	Mining and Processing of Metal Ores	14.3849	22.4224	8.03744	0.558741		4	Mining and Processing of Metal Ores	12.3387	12.87	0.531293	0.0430591	11.0794	12.5503	1.47091	0.132761	11.6872	12.615	0.927824	0.0793881
5	Mining and Processing of Nonmetal Ores and Other Ores	3.99118	10.6842	6.69301	1.67695	9.97116	10.8805	0.90931	0.091194	14.1021	14.5355	0.433414	0.030734		5	Mining and Processing of Nonmetal Ores and Other Ores	15.2396	19.8439	4.60422	0.302121		5	Mining and Processing of Nonmetal Ores and Other Ores	8.60092	11.828	3.22706	0.3752	9.79613	14.9592	5.16311	0.527056	7.87448	11.685	3.81055	0.483911
6	Manufacture of Food and Tobacco	50.8163	55.7829	4.96655	0.0977354	47.4949	51.4097	3.9148	0.0824257	88.068	97.4535	9.38551	0.106571		6	Manufacture of Food and Tobacco	98.6626	102.502	3.83922	0.0389126		6	Processing of Food from Agricultural Products	34.2186	39.1179	4.8993	0.143176	25.772	31.5549	5.78286	0.224385	17.2008	20.2814	3.08068	0.179101
7	Manufacture of Textile	29.5511	33.2974	3.74631	0.126774	27.496	30.9264	3.4304	0.12476	34.1842	49.7969	15.6127	0.456723		7	Manufacture of Textile	32.0014	39.0923	7.09099	0.221584		7	Manufacture of Foods	22.5243	22.1908	-0.333489	-0.0148058	20.1937	20.5308	0.337062	0.0166914	20.565	20.1319	-0.433098	-0.0210599
8	Manufacture of Clothes and Footwear	0.598814	4.67015	4.07133	6.79899	5.7332	5.90172	0.168525	0.0293946	11.326	12.6486	1.32259	0.116774		8	Manufacture of Clothes and Footwear	9.15979	10.7834	1.62357	0.177249		8	Manufacture of Liquor, Beverages, Refined Tea and Tobacco	16.9241	17.4508	0.526703	0.0311216	13.5692	14.154	0.584798	0.0430974	9.57003	10.3745	0.804463	0.0840606
9	Processing of Timber and Manufacture of Furniture	4.54214	6.00182	1.45968	0.321365	5.89992	5.99818	0.0982525	0.0166532	12.0192	12.5477	0.528535	0.0439742		9	Processing of Timber and Manufacture of Furniture	12.4843	12.912	0.427624	0.0342528		9	Manufacture of Textile, Clothes and Footwear	10.801	30.4179	19.6169	1.81621	21.7454	23.1104	1.36495	0.0627693	20.3716	21.2637	0.892068	0.0437897
10	Manufacture of Paper and Articles for Culture, Education and Sports Activities	24.2635	27.6496	3.38617	0.139558	29.6741	31.1682	1.49415	0.050352	43.3817	47.3521	3.97034	0.0915209		10	Manufacture of Paper and Articles for Culture, Education and Sports Activities	44.3415	49.935	5.59346	0.126145		10	Processing of Timber and Manufacture of Furniture	4.83276	5.15292	0.320164	0.0662486	2.00043	2.60234	0.601909	0.30089	1.44967	1.90795	0.458278	0.316126
11	Processing of Petroleum, Coal and Other Fuels	38.408	42.5693	4.1613	0.108344	73.0342	74.7457	1.71144	0.0234334	132.853	144.697	11.8436	0.0891484		11	Processing of Petroleum, Coal and Other Fuels	178.765	188.074	9.30823	0.0520696		11	Manufacture of Paper and Articles for Culture, Education and Sports Activities	25.2761	33.9281	8.65193	0.342296	19.7711	28.2712	8.50011	0.429926	13.3744	20.578	7.20359	0.53861
12	Manufacture of Chemicals	162.268	166.814	4.54566	0.0280133	121.787	131.312	9.52551	0.0782146	270.142	285.175	15.0329	0.0556482		12	Manufacture of Chemicals	310.572	334.887	24.3148	0.0782904		12	Processing of Petroleum, Coal and Other Fuels	208.331	214.136	5.80476	0.0278631	202.885	215.358	12.4724	0.0614753	244.202	258.248	14.0457	0.0575168
13	Manufacture of Non-metallic Mineral Products	278.692	263.396	-15.2952	-0.0548822	240.67	237.335	-3.33479	-0.0138563	525.575	523.912	-1.6623	-0.00316281		13	Manufacture of Non-metallic Mineral Products	651.502	635.507	-15.9946	-0.0245504		13	Manufacture of Raw Chemical Materials and Chemical Products	260.709	272.35	11.6401	0.0446477	238.347	248.286	9.93887	0.0416991	195.355	209.3	13.9453	0.0713842
14	Smelting and Pressing of Metals	433.432	406.335	-27.0977	-0.0625188	643.178	643.395	0.216689	0.000336904	1626.33	1615.87	-10.4638	-0.00643399		14	Smelting and Pressing of Metals	1869.02	1864.15	-4.86721	-0.00260415		14	Manufacture of Medicines	7.01837	9.22955	2.21118	0.315056	4.68948	5.77191	1.08243	0.230822	3.36504	4.46767	1.10263	0.327672
15	Manufacture of Metal Products	0.925429	10.9782	10.0528	10.8628	10.2613	12.0129	1.75163	0.170703	13.0353	16.8282	3.79294	0.290975		15	Manufacture of Metal Products	9.20631	18.7968	9.59044	1.04172		15	Manufacture of Chemical Fibers, Rubber and Plastics	6.82563	14.1419	7.3163	1.07189	5.78016	12.0525	6.27237	1.08516	7.82876	10.2534	2.42468	0.309714
16	Manufacture of Machinery	19.4468	35.079	15.6322	0.803846	25.5234	27.7515	2.22808	0.0872956	50.5657	54.1401	3.57437	0.0706877		16	Manufacture of General Purpose Machinery	23.9779	35.1248	11.1469	0.464882		16	Manufacture of Non-metallic Mineral Products	514.323	503.356	-10.9676	-0.0213243	491.898	486.449	-5.44901	-0.0110775	508.239	503.633	-4.60647	-0.00906359
17	Manufacture of Transport Equipment	12.8725	14.4618	1.58929	0.123464	14.994	15.762	0.767945	0.0512168	12.8216	20.8863	8.06466	0.62899		17	Manufacture of Special Purpose Machinery	7.81439	12.0489	4.23451	0.541886		17	Smelting and Pressing of Ferrous Metals	1877.51	1874.8	-2.711	-0.00144394	2045.58	2027.3	-18.2789	-0.00893582	2234.98	2208.16	-26.8179	-0.0119992
18	Manufacture of Electrical Machinery and Equipment	3.30679	7.06134	3.75455	1.13541	5.11499	6.00767	0.892679	0.174522	6.43077	12.3475	5.91671	0.920062		18	Manufacture of Transport Equipment	19.2527	26.2807	7.02799	0.365039		18	Smelting and Pressing of Non-ferrous Metals	30.1	73.5762	43.4762	1.44439	27.1555	79.9559	52.8004	1.94438	38.7887	74.1508	35.3621	0.911659
19	Manufacture of Communication Equipment,Computers and Other Electronic Equipment	2.1314	3.11185	0.98045	0.460002	4.26526	5.19107	0.925809	0.217058	7.09449	7.93285	0.838353	0.11817		19	Manufacture of Electrical Machinery and Equipment	2.95385	10.2378	7.28392	2.46591		19	Manufacture of Metal Products	9.82657	16.2377	6.41118	0.652433	12.7535	35.7834	23.0299	1.80577	18.4307	47.6898	29.2591	1.58752
20	Manufacture of Measuring Instruments and Machinery for Cultural Activity and Office Work	0.0271087	1.12654	1.09943	40.5564	0.951516	1.23508	0.283562	0.298011	0.769175	1.58931	0.820139	1.06626		20	Manufacture of Communication Equipment,Computers and Other Electronic Equipment	2.63432	4.71484	2.08052	0.789776		20	Manufacture of General Purpose Machinery	14.5155	20.7052	6.18968	0.426418	11.771	16.5438	4.77286	0.405476	13.9764	17.7745	3.79802	0.271744
21	Other Manufacturing	8.53392	10.4323	1.89833	0.222445	8.65698	8.58067	-0.0763097	-0.00881481	3.79045	3.60017	-0.190279	-0.0501995		21	Manufacture of Measuring Instruments	0.319749	1.1933	0.873553	2.732		21	Manufacture of Special Purpose Machinery	3.27035	9.49964	6.22929	1.90478	3.53211	6.39051	2.8584	0.809262	4.61703	5.77965	1.16262	0.251812
22	Recycling and Disposal of Waste	0	0	0	0	0	0	0	0	0.0273449	0.588601	0.561256	0		22	Other Manufacturing	0.657236	1.82612	1.16888	0		22	Manufacture of Automobiles	7.20342	11.0999	3.89649	0.540922	6.96119	8.95013	1.98894	0.285718	7.55301	8.34034	0.787333	0.104241
23	Production and Supply of Electric Power and Heat Power	1165.33	1123.03	-42.3048	-0.0363028	1553.99	1513.6	-40.389	-0.0259906	2875.86	2765.84	-110.026	-0.0382585		23	Recycling and Disposal of Waste	0.224886	1.94796	1.72307	7.66196		23	Manufacture of Railway, Ship, Aerospace and Other Transport Equipment	8.05551	8.23913	0.183611	0.0227932	25.1339	24.2183	-0.915537	-0.0364264	5.71161	6.18725	0.475636	0.0832753
24	Production and Supply of Gas	6.63305	5.13505	-1.498	-0.225839	7.10291	6.21218	-0.890737	-0.125404	6.36297	6.54601	0.183038	0.0287662		24	Repair Service of Metal Products, Machinery and Equipment	1.08207	0.903458	-0.178613	-0.165066		24	Manufacture of Electrical Machinery and Equipment	2.46662	5.63182	3.1652	1.28321	2.83253	4.51373	1.6812	0.593533	3.48009	4.46471	0.984618	0.282929
25	Production and Supply of Water	0.121198	0.49978	0.378582	3.12368	0.695243	0.668202	-0.0270408	-0.038894	0.369185	0.639671	0.270486	0.732658		25	Production and Supply of Electric Power and Heat Power	4119.95	3991.48	-128.47	-0.0311824		25	Manufacture of Communication Equipment,Computers and Other Electronic Equipment	3.76909	5.45928	1.69019	0.448434	6.15108	7.13873	0.987647	0.160565	5.95121	7.03172	1.08051	0.181561
26	Construction	19.1986	19.1986	-2.11045e-09	-1.09927e-10	21.1795	21.1795	1.9806e-10	9.35153e-12	31.1753	31.1753	1.49087e-09	4.78221e-11		26	Production and Supply of Gas	1.60837	2.07262	0.464248	0.288645		26	Manufacture of Measuring Instruments	0.308672	0.709309	0.400637	1.29794	0.264147	0.454949	0.190802	0.722334	0.168781	0.341259	0.172478	1.0219
27	Transport, Storage and Post	180.329	179.648	-0.680768	-0.00377515	228.477	227.614	-0.863066	-0.00377748	404.288	402.723	-1.56468	-0.0038702		27	Production and Supply of Water	0.509431	0.718103	0.208672	0.409618		27	Other Manufacturing, Recycling and Disposal of Waste, and Repair Service	4.62054	5.20269	0.582147	0.125991	6.91514	7.95402	1.03888	0.150232	9.4269	12.8565	3.42961	0.363811
28	Wholesale and Retail Trades, Hotels and Catering Services	30.2645	30.7955	0.531027	0.0175462	37.6514	38.3259	0.674495	0.0179142	63.8692	65.0048	1.1356	0.0177801		28	Construction	38.7246	38.7246	5.92193e-09	1.52924e-10		28	Production and Supply of Electric Power and Heat Power	4547.04	4385.95	-161.094	-0.0354282	4884.61	4721.3	-163.317	-0.0334349	5119.84	5006.21	-113.627	-0.0221934
29	Others	64.1206	64.2704	0.14974	0.00233529	78.1061	78.2947	0.188571	0.00241429	115.42	115.849	0.429074	0.00371751		29	Transport, Storage and Post	575.504	573.275	-2.22894	-0.00387303		29	Production and Supply of Gas and Water	3.5914	4.72804	1.13664	0.316489	3.9738	6.8644	2.8906	0.727414	3.83044	6.76205	2.9316	0.765343
Notes: Differences are calculated based on the product-level emissions as baseline.															30	Wholesale and Retail Trades, Hotels and Catering Services	80.6067	82.2301	1.62342	0.02014		30	Construction	46.3653	46.3653	5.13534e-09	1.10758e-10	44.82	44.82	3.22111e-09	7.18677e-11	43.2762	43.2762	2.94943e-09	6.81537e-11
															31	Others	156.03	156.636	0.605523	0.00388081		31	Transport, Storage and Post	724.215	721.372	-2.84215	-0.00392446	744.517	741.743	-2.7737	-0.00372551	697.382	689.787	-7.59479	-0.0108904
																						32	Wholesale and Retail Trades, Hotels and Catering Services	82.4981	84.5361	2.03801	0.0247037	71.2708	72.7259	1.45508	0.0204163	55.9679	61.7124	5.74453	0.10264
																						33	Others	167.889	168.693	0.804142	0.00478972	158.625	159.943	1.31862	0.00831283	150.797	152.647	1.85026	0.0122699
Table S4b. Comparison between China's product-level emissions and industry emissions (CEADS emission factors).
No.	Sector	1997				2002				2007					No.	Sector	2012					No.	Sector	2017				2018				2020
		Emissions (Mt)		Difference		Emissions (Mt)		Difference		Emissions (Mt)		Difference					Emissions (Mt)		Difference					Emissions (Mt)		Difference		Emissions (Mt)		Difference		Emissions (Mt)		Difference
		Product level	Industry level	(Mt)	(%)	Product level	Industry level	(Mt)	(%)	Product level	Industry level	(Mt)	(%)				Product level	Industry level	(Mt)	(%)				Product level	Industry level	(Mt)	(%)	Product level	Industry level	(Mt)	(%)	Product level	Industry level	(Mt)	(%)
1	Agriculture, Forestry, Animal Husbandry and Fishery	41.5063	41.5063	3.58654e-10	8.64093e-12	51.4952	51.4952	-3.68019e-10	-7.14666e-12	77.0541	77.0541	4.40612e-09	5.71821e-11		1	Agriculture, Forestry, Animal Husbandry and Fishery	86.5587	86.5587	4.35257e-09	5.02846e-11		1	Agriculture, Forestry, Animal Husbandry and Fishery	103.058	103.058	-1.06003e-09	-1.02858e-11	95.0564	95.0564	3.51334e-09	3.69606e-11	92.3708	92.3708	-6.58001e-09	-7.12348e-11
2	Mining and Washing of Coal	35.4344	45.9482	10.5138	0.296712	36.5453	47.1471	10.6018	0.2901	39.155	68.4984	29.3434	0.749417		2	Mining and Washing of Coal	88.8252	125.103	36.2775	0.408414		2	Mining and Washing of Coal	31.7381	67.3372	35.5991	1.12165	18.8388	59.6588	40.8201	2.16681	19.3297	36.1265	16.7969	0.86897
3	Extraction of Petroleum and Natural Gas	30.5353	34.9521	4.41676	0.144644	39.3845	44.3489	4.96437	0.126049	41.3432	44.2604	2.91713	0.0705588		3	Extraction of Petroleum and Natural Gas	39.7417	41.8472	2.10556	0.0529812		3	Extraction of Petroleum and Natural Gas	38.8611	39.7628	0.901698	0.0232031	39.5814	40.2232	0.641772	0.016214	37.1778	37.5889	0.411141	0.0110588
4	Mining and Processing of Metal Ores	4.05941	7.17762	3.11821	0.768142	5.957	6.93225	0.975248	0.163715	8.87162	15.7985	6.92686	0.780789		4	Mining and Processing of Metal Ores	14.3491	21.8727	7.52363	0.524328		4	Mining and Processing of Metal Ores	12.1117	12.5541	0.442368	0.036524	11.0782	12.3548	1.27663	0.115239	11.7079	12.4512	0.743364	0.0634927
5	Mining and Processing of Nonmetal Ores and Other Ores	4.04432	10.6719	6.62755	1.63873	9.46327	10.3618	0.89853	0.0949491	13.9392	14.3792	0.440047	0.0315691		5	Mining and Processing of Nonmetal Ores and Other Ores	15.197	19.7814	4.58439	0.301664		5	Mining and Processing of Nonmetal Ores and Other Ores	8.58058	11.7778	3.19722	0.372611	9.71118	14.7034	4.99218	0.514065	7.96822	11.6108	3.64258	0.457138
6	Manufacture of Food and Tobacco	50.2689	55.2084	4.93948	0.0982612	47.1751	51.0511	3.87605	0.082163	87.4517	96.7871	9.33546	0.10675		6	Manufacture of Food and Tobacco	97.698	101.561	3.86301	0.0395403		6	Processing of Food from Agricultural Products	33.0585	37.6344	4.5759	0.138418	25.1214	30.3809	5.25951	0.209364	17.0966	20.1576	3.06095	0.179038
7	Manufacture of Textile	29.2898	33.0086	3.71876	0.126964	27.3625	30.7708	3.4083	0.124561	34.219	49.7162	15.4972	0.452883		7	Manufacture of Textile	31.6499	38.8296	7.17965	0.226846		7	Manufacture of Foods	22.3445	22.0215	-0.323064	-0.0144583	20.0332	20.377	0.343792	0.0171611	20.4206	19.998	-0.422578	-0.0206937
8	Manufacture of Clothes and Footwear	0.604644	4.64585	4.0412	6.68361	5.73405	5.90479	0.170743	0.0297771	11.358	12.6724	1.31446	0.11573		8	Manufacture of Clothes and Footwear	9.10697	10.7185	1.61155	0.176958		8	Manufacture of Liquor, Beverages, Refined Tea and Tobacco	16.7841	17.3124	0.528331	0.0314781	13.4719	14.0564	0.584498	0.0433865	9.50726	10.3077	0.80042	0.0841903
9	Processing of Timber and Manufacture of Furniture	4.49368	5.94512	1.45143	0.322994	5.85615	5.95584	0.0996902	0.0170232	12.1227	12.6673	0.544535	0.0449185		9	Processing of Timber and Manufacture of Furniture	12.3769	12.8083	0.431358	0.0348517		9	Manufacture of Textile, Clothes and Footwear	10.8872	30.624	19.7367	1.81283	21.6534	23.0232	1.36982	0.063261	20.3393	21.2316	0.892346	0.043873
10	Manufacture of Paper and Articles for Culture, Education and Sports Activities	24.0271	27.3087	3.28158	0.136578	29.4488	30.9347	1.48585	0.0504554	43.1083	47.0798	3.97151	0.0921287		10	Manufacture of Paper and Articles for Culture, Education and Sports Activities	43.8889	49.473	5.58406	0.127232		10	Processing of Timber and Manufacture of Furniture	4.80729	5.12862	0.321334	0.066843	1.99986	2.5987	0.598845	0.299444	1.44954	1.90587	0.456325	0.314806
11	Processing of Petroleum, Coal and Other Fuels	40.9906	44.6271	3.63649	0.0887153	80.6907	81.7398	1.04911	0.0130016	136.948	147.905	10.9566	0.0800053		11	Processing of Petroleum, Coal and Other Fuels	193.766	201.813	8.04674	0.0415281		11	Manufacture of Paper and Articles for Culture, Education and Sports Activities	25.0665	33.6819	8.61542	0.343702	19.6351	28.1284	8.49333	0.432559	13.3287	20.5461	7.21742	0.541494
12	Manufacture of Chemicals	161.985	166.38	4.39523	0.0271335	125.932	135.348	9.41585	0.0747694	272.494	285.699	13.2054	0.0484612		12	Manufacture of Chemicals	313.349	338.121	24.7721	0.0790561		12	Processing of Petroleum, Coal and Other Fuels	226.111	230.735	4.62447	0.0204522	223.93	234.994	11.0638	0.0494073	273.935	286.551	12.6164	0.0460562
13	Manufacture of Non-metallic Mineral Products	275.689	260.307	-15.3827	-0.0557972	236.958	233.604	-3.3545	-0.0141565	517.114	513.341	-3.77249	-0.00729529		13	Manufacture of Non-metallic Mineral Products	647.449	631.493	-15.956	-0.0246444		13	Manufacture of Raw Chemical Materials and Chemical Products	266.498	278.105	11.6069	0.0435533	246.648	256.217	9.56865	0.0387948	199.718	213.305	13.5864	0.0680278
14	Smelting and Pressing of Metals	399.951	374.003	-25.9475	-0.0648768	482.451	484.411	1.95996	0.00406251	1211.26	1206.72	-4.53647	-0.00374526		14	Smelting and Pressing of Metals	1778.5	1773.76	-4.74078	-0.0026656		14	Manufacture of Medicines	6.96226	9.17147	2.20922	0.317313	4.66271	5.75442	1.0917	0.234135	3.36257	4.46508	1.10252	0.32788
15	Manufacture of Metal Products	0.937345	11.0539	10.1166	10.7928	10.4659	12.229	1.76306	0.168457	13.0939	16.764	3.6701	0.280292		15	Manufacture of Metal Products	9.18636	18.9238	9.73743	1.05999		15	Manufacture of Chemical Fibers, Rubber and Plastics	6.78171	14.125	7.34326	1.0828	5.76366	12.0648	6.30118	1.09326	7.82862	10.2549	2.42632	0.30993
16	Manufacture of Machinery	19.2844	34.1519	14.8676	0.770965	24.6249	26.4294	1.80454	0.0732812	48.9932	51.5779	2.58471	0.0527565		16	Manufacture of General Purpose Machinery	25.182	36.4203	11.2384	0.446286		16	Manufacture of Non-metallic Mineral Products	512.016	501.034	-10.9815	-0.0214475	491.782	486.207	-5.57579	-0.0113379	508.218	503.403	-4.81524	-0.00947476
17	Manufacture of Transport Equipment	12.6596	14.1458	1.48619	0.117396	14.8659	15.5877	0.721773	0.0485523	13.0868	21.0067	7.91996	0.605187		17	Manufacture of Special Purpose Machinery	7.78587	12.1531	4.36721	0.560915		17	Smelting and Pressing of Ferrous Metals	1725.11	1724.17	-0.940249	-0.000545036	1827.54	1812.21	-15.3214	-0.00838366	1983.82	1960.4	-23.4193	-0.0118051
18	Manufacture of Electrical Machinery and Equipment	3.30413	7.0526	3.74847	1.13448	5.16312	5.98554	0.822425	0.159288	6.51545	12.3915	5.87608	0.901868		18	Manufacture of Transport Equipment	19.3887	26.572	7.18337	0.370493		18	Smelting and Pressing of Non-ferrous Metals	28.7953	70.7401	41.9448	1.45665	25.6901	75.6826	49.9925	1.94598	37.5412	71.3283	33.7871	0.900002
19	Manufacture of Communication Equipment,Computers and Other Electronic Equipment	2.09591	3.04187	0.945958	0.451336	4.30777	5.21759	0.909813	0.211202	7.16163	7.98972	0.828095	0.115629		19	Manufacture of Electrical Machinery and Equipment	2.99929	10.249	7.24974	2.41715		19	Manufacture of Metal Products	9.85787	15.767	5.90916	0.599436	12.7775	34.6044	21.8269	1.70824	18.4533	45.5315	27.0782	1.46739
20	Manufacture of Measuring Instruments and Machinery for Cultural Activity and Office Work	0.0274172	1.11687	1.08945	39.7362	0.958832	1.24391	0.285074	0.297314	0.780178	1.60381	0.823629	1.05569		20	Manufacture of Communication Equipment,Computers and Other Electronic Equipment	2.65292	4.73315	2.08022	0.784125		20	Manufacture of General Purpose Machinery	15.0924	21.4223	6.32994	0.419412	12.1476	17.0869	4.9393	0.406609	14.484	18.4638	3.97975	0.274768
21	Other Manufacturing	8.47584	10.3915	1.91563	0.22601	8.76277	8.68489	-0.0778733	-0.00888684	3.7874	3.59867	-0.188733	-0.0498317		21	Manufacture of Measuring Instruments	0.323099	1.2052	0.882099	2.73012		21	Manufacture of Special Purpose Machinery	3.29191	8.95039	5.65848	1.71891	3.55536	6.19676	2.6414	0.742936	4.62375	5.6644	1.04066	0.225068
22	Recycling and Disposal of Waste	0	0	0	0	0	0	0	0	0.0276419	0.542571	0.514929	0		22	Other Manufacturing	0.660699	1.78898	1.12828	0		22	Manufacture of Automobiles	7.23312	11.2051	3.972	0.549141	6.98316	9.01326	2.0301	0.290714	7.56659	8.36389	0.797299	0.105371
23	Production and Supply of Electric Power and Heat Power	1148.95	1107.13	-41.8145	-0.0363938	1524.55	1483.69	-40.8648	-0.0268044	2760.75	2652.14	-108.605	-0.0393389		23	Recycling and Disposal of Waste	0.224627	1.97864	1.75402	7.80859		23	Manufacture of Railway, Ship, Aerospace and Other Transport Equipment	8.02405	8.21457	0.190521	0.0237438	25.1403	24.229	-0.911347	-0.0362504	5.71515	6.19724	0.482095	0.0843538
24	Production and Supply of Gas	6.82633	5.28506	-1.54127	-0.225784	7.08953	6.2015	-0.888028	-0.125259	5.73782	5.90406	0.166241	0.0289729		24	Repair Service of Metal Products, Machinery and Equipment	1.10185	0.924971	-0.176875	-0.160526		24	Manufacture of Electrical Machinery and Equipment	2.48919	5.6569	3.16772	1.27259	2.84954	4.53947	1.68993	0.593055	3.49265	4.47965	0.987001	0.282593
25	Production and Supply of Water	0.122546	0.498144	0.375598	3.06496	0.692618	0.66561	-0.0270075	-0.0389934	0.377328	0.643515	0.266187	0.705453		25	Production and Supply of Electric Power and Heat Power	4065.53	3938.13	-127.393	-0.0313349		25	Manufacture of Communication Equipment,Computers and Other Electronic Equipment	3.78035	5.48839	1.70804	0.451822	6.16035	7.14659	0.986238	0.160094	5.9581	7.04032	1.08223	0.18164
26	Construction	19.2207	19.2207	-5.8667e-10	-3.05228e-11	21.2689	21.2689	1.29994e-10	6.11193e-12	31.2846	31.2846	-2.41232e-09	-7.71091e-11		26	Production and Supply of Gas	1.70905	2.16721	0.458162	0.26808		26	Manufacture of Measuring Instruments	0.311052	0.711299	0.400247	1.28675	0.266119	0.457184	0.191066	0.717972	0.169919	0.342534	0.172615	1.01587
27	Transport, Storage and Post	182.347	181.658	-0.689743	-0.00378257	231.045	230.17	-0.874773	-0.00378616	408.979	407.392	-1.58681	-0.00387993		27	Production and Supply of Water	0.506059	0.714247	0.208188	0.41139		27	Other Manufacturing, Recycling and Disposal of Waste, and Repair Service	4.33701	4.9246	0.587588	0.135482	6.19268	7.14466	0.951977	0.153726	9.30729	12.3625	3.05519	0.328257
28	Wholesale and Retail Trades, Hotels and Catering Services	30.1995	30.7365	0.53696	0.0177804	37.2069	37.89	0.683061	0.0183584	62.7863	63.9366	1.15035	0.0183217		28	Construction	38.8514	38.8514	4.81614e-09	1.23963e-10		28	Production and Supply of Electric Power and Heat Power	4459.18	4300.72	-158.457	-0.035535	4762.08	4603.42	-158.661	-0.0333176	4962.64	4852.23	-110.41	-0.0222483
29	Others	64.1518	64.3046	0.152782	0.00238158	78.5319	78.7236	0.191713	0.00244121	115.779	116.215	0.436456	0.00376975		29	Transport, Storage and Post	581.683	579.427	-2.25614	-0.00387863		29	Production and Supply of Gas and Water	3.57684	4.70812	1.13129	0.316282	3.92044	6.73485	2.81441	0.71788	3.89444	6.74669	2.85225	0.732391
Notes: Differences are calculated based on the product-level emissions as baseline.															30	Wholesale and Retail Trades, Hotels and Catering Services	79.8753	81.5183	1.64306	0.0205703		30	Construction	46.6209	46.6209	5.20667e-09	1.11681e-10	45.0858	45.0858	-1.18733e-08	-2.63349e-10	43.5128	43.5128	3.42e-09	7.85975e-11
															31	Others	156.575	157.188	0.613079	0.00391555		31	Transport, Storage and Post	732.571	729.692	-2.87839	-0.00392916	753.197	750.387	-2.8097	-0.00373037	705.541	697.86	-7.68148	-0.0108874
																						32	Wholesale and Retail Trades, Hotels and Catering Services	82.013	84.0763	2.06328	0.0251579	70.7786	72.2523	1.47369	0.0208212	55.3969	61.2044	5.80752	0.104835
																						33	Others	168.61	169.425	0.815109	0.00483428	159.44	160.776	1.336	0.00837934	151.694	153.568	1.87396	0.0123536
Table S4c. Comparison between China's product-level emissions and industry emissions (NDRC emission factors).
No.	Sector	1997				2002				2007					No.	Sector	2012					No.	Sector	2017				2018				2020
		Emissions (Mt)		Difference		Emissions (Mt)		Difference		Emissions (Mt)		Difference					Emissions (Mt)		Difference					Emissions (Mt)		Difference		Emissions (Mt)		Difference		Emissions (Mt)		Difference
		Product level	Industry level	(Mt)	(%)	Product level	Industry level	(Mt)	(%)	Product level	Industry level	(Mt)	(%)				Product level	Industry level	(Mt)	(%)				Product level	Industry level	(Mt)	(%)	Product level	Industry level	(Mt)	(%)	Product level	Industry level	(Mt)	(%)
1	Agriculture, Forestry, Animal Husbandry and Fishery	44.4356	44.4356	1.14512e-09	2.57703e-11	54.5593	54.5593	9.53602e-09	1.74783e-10	81.7615	81.7615	-2.65592e-09	-3.24838e-11		1	Agriculture, Forestry, Animal Husbandry and Fishery	91.9466	91.9466	-2.36284e-10	-2.5698e-12		1	Agriculture, Forestry, Animal Husbandry and Fishery	109.774	109.774	4.09793e-09	3.73304e-11	100.659	100.659	-1.32246e-10	-1.3138e-12	97.8138	97.8138	-2.53542e-09	-2.59208e-11
2	Mining and Washing of Coal	41.1647	52.3319	11.1673	0.271283	42.063	53.4141	11.3511	0.269859	46.3844	77.5938	31.2094	0.672842		2	Mining and Washing of Coal	103.132	141.153	38.021	0.368664		2	Mining and Washing of Coal	37.8673	75.3726	37.5053	0.990439	21.309	66.2454	44.9364	2.1088	22.4276	40.283	17.8555	0.796139
3	Extraction of Petroleum and Natural Gas	31.2152	35.7247	4.50955	0.144467	39.3804	44.6524	5.27195	0.133872	41.4128	44.6914	3.27852	0.0791667		3	Extraction of Petroleum and Natural Gas	40.0998	42.3235	2.22375	0.0554553		3	Extraction of Petroleum and Natural Gas	39.3345	40.2514	0.916843	0.0233088	40.0644	40.7178	0.653326	0.0163069	37.5325	37.9539	0.421369	0.0112268
4	Mining and Processing of Metal Ores	4.45578	7.65775	3.20196	0.718608	6.40279	7.40159	0.9988	0.155995	10.0933	17.0913	6.99803	0.693337		4	Mining and Processing of Metal Ores	15.8549	22.3691	6.51422	0.410864		4	Mining and Processing of Metal Ores	12.0278	12.3663	0.33847	0.0281406	11.2747	12.2706	0.995866	0.0883272	11.4535	11.9596	0.506071	0.0441848
5	Mining and Processing of Nonmetal Ores and Other Ores	4.99031	11.8257	6.83538	1.36973	10.3238	11.2812	0.957459	0.092743	15.7735	16.2257	0.452269	0.0286728		5	Mining and Processing of Nonmetal Ores and Other Ores	16.7887	21.5328	4.74415	0.28258		5	Mining and Processing of Nonmetal Ores and Other Ores	9.41649	12.7041	3.2876	0.349132	10.3669	15.9178	5.55085	0.53544	8.47985	12.2704	3.79056	0.447008
6	Manufacture of Food and Tobacco	58.8999	64.0404	5.14048	0.0872749	54.4998	58.6085	4.10864	0.0753881	102.184	112.095	9.91018	0.0969833		6	Manufacture of Food and Tobacco	113.747	117.767	4.02029	0.0353441		6	Processing of Food from Agricultural Products	36.1149	40.2844	4.16948	0.11545	27.42	32.0006	4.58052	0.16705	18.7571	22.0523	3.29525	0.17568
7	Manufacture of Textile	33.521	37.3605	3.83954	0.114541	30.7744	34.3921	3.61778	0.117558	39.7228	56.3755	16.6527	0.419223		7	Manufacture of Textile	36.5301	44.064	7.53389	0.206238		7	Manufacture of Foods	25.4581	25.0239	-0.43427	-0.0170582	22.7165	23.0144	0.297874	0.0131127	22.8428	22.3029	-0.539917	-0.0236362
8	Manufacture of Clothes and Footwear	0.60854	5.1744	4.56586	7.50297	6.25549	6.44178	0.186292	0.0297806	12.6543	14.0827	1.42836	0.112875		8	Manufacture of Clothes and Footwear	10.1661	11.9588	1.79268	0.176339		8	Manufacture of Liquor, Beverages, Refined Tea and Tobacco	19.2104	19.7585	0.548066	0.0285296	15.1426	15.7652	0.622583	0.0411148	10.5835	11.4322	0.848679	0.080189
9	Processing of Timber and Manufacture of Furniture	5.39158	6.89147	1.4999	0.278193	6.75112	6.85224	0.10112	0.0149783	14.0418	14.586	0.544175	0.0387539		9	Processing of Timber and Manufacture of Furniture	14.3469	14.7736	0.426698	0.0297415		9	Manufacture of Textile, Clothes and Footwear	10.975	33.09	22.115	2.01504	23.0867	24.5434	1.45675	0.0630992	20.8368	21.7957	0.958843	0.0460167
10	Manufacture of Paper and Articles for Culture, Education and Sports Activities	28.3996	31.7149	3.31528	0.116737	34.059	35.6091	1.55014	0.0455135	50.3282	54.5266	4.19846	0.0834217		10	Manufacture of Paper and Articles for Culture, Education and Sports Activities	51.5721	57.4053	5.8332	0.113108		10	Processing of Timber and Manufacture of Furniture	5.41324	5.73488	0.321638	0.0594168	2.1637	2.79013	0.626436	0.289521	1.54143	2.01096	0.469531	0.304607
11	Processing of Petroleum, Coal and Other Fuels	41.1427	45.5418	4.39909	0.106923	77.963	79.6575	1.6945	0.0217347	135.765	147.683	11.9184	0.0877872		11	Processing of Petroleum, Coal and Other Fuels	189.985	199.145	9.15982	0.0482134		11	Manufacture of Paper and Articles for Culture, Education and Sports Activities	28.9289	38.0455	9.11665	0.31514	22.0089	31.0104	9.00148	0.408993	14.4315	22.0419	7.61034	0.527341
12	Manufacture of Chemicals	175.453	179.576	4.12272	0.0234976	130.395	140.203	9.8078	0.0752159	289.996	303.597	13.6012	0.0469013		12	Manufacture of Chemicals	333.997	358.576	24.5787	0.0735896		12	Processing of Petroleum, Coal and Other Fuels	217.171	222.883	5.71244	0.0263039	210.696	222.902	12.2062	0.0579329	253.015	266.376	13.3604	0.0528049
13	Manufacture of Non-metallic Mineral Products	286.626	270.757	-15.8688	-0.0553641	245.845	242.43	-3.41493	-0.0138906	539.072	534.598	-4.47489	-0.00830109		13	Manufacture of Non-metallic Mineral Products	671.642	654.653	-16.989	-0.0252948		13	Manufacture of Raw Chemical Materials and Chemical Products	277.081	287.729	10.6476	0.0384277	249.544	258.191	8.64637	0.0346486	197.255	210.891	13.6353	0.0691253
14	Smelting and Pressing of Metals	398.127	371.94	-26.1875	-0.0657767	457.459	460.158	2.69891	0.00589979	1144.6	1142.52	-2.07605	-0.00181378		14	Smelting and Pressing of Metals	1569.65	1569.19	-0.463193	-0.000295092		14	Manufacture of Medicines	7.52901	9.92691	2.3979	0.318487	4.9382	6.09933	1.16113	0.235133	3.35665	4.48915	1.1325	0.33739
15	Manufacture of Metal Products	1.04071	11.9285	10.8878	10.4619	11.0423	12.8348	1.79253	0.162334	14.4547	18.1681	3.71346	0.256904		15	Manufacture of Metal Products	10.2436	20.094	9.85038	0.961615		15	Manufacture of Chemical Fibers, Rubber and Plastics	7.54791	15.3108	7.76289	1.02848	6.15715	12.8627	6.70553	1.08907	8.27177	10.7427	2.47094	0.29872
16	Manufacture of Machinery	21.9645	37.0333	15.0688	0.686051	26.0741	27.8414	1.76731	0.0677801	52.1669	54.5492	2.38225	0.0456659		16	Manufacture of General Purpose Machinery	24.6286	36.771	12.1424	0.493019		16	Manufacture of Non-metallic Mineral Products	531.393	519.424	-11.9687	-0.0225234	507.479	501.299	-6.18024	-0.0121783	522.14	516.685	-5.45564	-0.0104486
17	Manufacture of Transport Equipment	14.168	15.6504	1.48244	0.104633	16.4135	17.1538	0.740337	0.0451055	14.1204	22.5653	8.44499	0.598072		17	Manufacture of Special Purpose Machinery	8.62213	13.0905	4.46835	0.518241		17	Smelting and Pressing of Ferrous Metals	1440.66	1444.5	3.84328	0.00266772	1461.8	1453.83	-7.97277	-0.00545407	1581.36	1565.75	-15.6123	-0.00987273
18	Manufacture of Electrical Machinery and Equipment	3.71205	7.72472	4.01267	1.08098	5.53997	6.38279	0.842815	0.152133	7.07408	13.3495	6.27541	0.887099		18	Manufacture of Transport Equipment	20.4653	27.8949	7.42968	0.363039		18	Smelting and Pressing of Non-ferrous Metals	29.0358	71.9373	42.9015	1.47754	25.2327	75.934	50.7014	2.00936	38.3575	72.0357	33.6782	0.87801
19	Manufacture of Communication Equipment,Computers and Other Electronic Equipment	2.22229	3.25306	1.03077	0.463835	4.42981	5.3928	0.96299	0.217389	7.47277	8.35772	0.884952	0.118424		19	Manufacture of Electrical Machinery and Equipment	2.9791	11.0971	8.118	2.72498		19	Manufacture of Metal Products	9.80953	15.4177	5.60821	0.57171	12.5012	32.1398	19.6386	1.57094	17.941	40.9031	22.9621	1.27987
20	Manufacture of Measuring Instruments and Machinery for Cultural Activity and Office Work	0.0273968	1.24366	1.21626	44.3944	1.02959	1.32752	0.297925	0.289362	0.852071	1.72041	0.868341	1.01909		20	Manufacture of Communication Equipment,Computers and Other Electronic Equipment	2.75009	4.98699	2.2369	0.813388		20	Manufacture of General Purpose Machinery	14.9155	21.512	6.59648	0.442258	12.0207	17.0063	4.98562	0.414754	14.1878	18.0409	3.85307	0.271575
21	Other Manufacturing	9.73146	11.6449	1.91344	0.196625	9.44336	9.35983	-0.0835288	-0.00884524	4.15972	3.94916	-0.21056	-0.0506189		21	Manufacture of Measuring Instruments	0.324922	1.2855	0.960577	2.95633		21	Manufacture of Special Purpose Machinery	3.28951	8.41726	5.12775	1.55882	3.50312	5.92892	2.4258	0.692467	4.58611	5.44103	0.854917	0.186414
22	Recycling and Disposal of Waste	0	0	0	0	0	0	0	0	0.0278287	0.56611	0.538281	0		22	Other Manufacturing	0.711246	1.91789	1.20664	0		22	Manufacture of Automobiles	7.2232	11.3641	4.14091	0.573279	6.89269	8.96995	2.07726	0.301371	7.3997	8.21984	0.820144	0.110835
23	Production and Supply of Electric Power and Heat Power	1231.24	1186.28	-44.9535	-0.0365109	1634.64	1590.35	-44.2893	-0.0270942	2950.19	2833.16	-117.032	-0.0396692		23	Recycling and Disposal of Waste	0.248663	2.05815	1.80949	7.2769		23	Manufacture of Railway, Ship, Aerospace and Other Transport Equipment	8.28043	8.50756	0.227135	0.0274303	24.6133	23.7585	-0.854843	-0.0347309	5.60753	6.12435	0.516816	0.0921646
24	Production and Supply of Gas	7.12969	5.50531	-1.62437	-0.227833	7.4142	6.48412	-0.930072	-0.125445	5.29238	5.5021	0.209716	0.039626		24	Repair Service of Metal Products, Machinery and Equipment	1.12457	0.941439	-0.183128	-0.162843		24	Manufacture of Electrical Machinery and Equipment	2.47544	5.87373	3.39829	1.3728	2.79544	4.52804	1.7326	0.619795	3.40713	4.40353	0.996399	0.292445
25	Production and Supply of Water	0.122864	0.547775	0.424911	3.45839	0.766877	0.736312	-0.030565	-0.0398565	0.422935	0.707065	0.28413	0.671805		25	Production and Supply of Electric Power and Heat Power	4259.99	4123.83	-136.163	-0.0319633		25	Manufacture of Communication Equipment,Computers and Other Electronic Equipment	3.78679	5.61145	1.82467	0.481852	6.08209	7.13406	1.05197	0.172961	5.87259	6.96975	1.09716	0.186828
26	Construction	20.5685	20.5685	4.99709e-09	2.42949e-10	22.4437	22.4437	8.20783e-11	3.65707e-12	32.8177	32.8177	7.31414e-09	2.22872e-10		26	Production and Supply of Gas	1.48365	1.99097	0.507312	0.341934		26	Manufacture of Measuring Instruments	0.311978	0.740624	0.428646	1.37396	0.267408	0.464599	0.197191	0.737419	0.170782	0.345314	0.174532	1.02195
27	Transport, Storage and Post	188.802	188.097	-0.704625	-0.00373209	235.616	234.739	-0.876969	-0.00372203	414.107	412.527	-1.57918	-0.00381347		27	Production and Supply of Water	0.569671	0.790382	0.220711	0.387436		27	Other Manufacturing, Recycling and Disposal of Waste, and Repair Service	4.2568	4.85229	0.595489	0.139891	5.69897	6.48956	0.790595	0.138726	9.52689	12.0101	2.48319	0.260651
28	Wholesale and Retail Trades, Hotels and Catering Services	36.0877	36.629	0.541278	0.014999	44.0808	44.7642	0.683447	0.0155044	74.1169	75.2618	1.14486	0.0154466		28	Construction	40.6954	40.6954	3.65363e-09	8.978e-11		28	Production and Supply of Electric Power and Heat Power	4626.26	4457.94	-168.326	-0.0363849	4927.07	4758.14	-168.937	-0.0342875	5117.28	5002.13	-115.153	-0.0225029
29	Others	69.2896	69.453	0.163347	0.00235745	85.9171	86.1106	0.193522	0.00225243	128.298	128.733	0.434325	0.00338527		29	Transport, Storage and Post	587.745	585.5	-2.24526	-0.00382012		29	Production and Supply of Gas and Water	3.88849	5.08518	1.19669	0.307753	3.98158	6.88437	2.90279	0.729054	4.02856	6.998	2.96944	0.737096
Notes: Differences are calculated based on the product-level emissions as baseline.															30	Wholesale and Retail Trades, Hotels and Catering Services	94.6469	96.2803	1.63345	0.0172583		30	Construction	48.3804	48.3804	2.33398e-09	4.82422e-11	46.6444	46.6444	-2.91882e-09	-6.25761e-11	45.0489	45.0489	-1.32669e-09	-2.945e-11
															31	Others	172.417	173.029	0.611811	0.00354843		31	Transport, Storage and Post	737.746	734.879	-2.86665	-0.00388568	757.943	755.148	-2.7958	-0.00368866	709.25	701.549	-7.70064	-0.0108574
																						32	Wholesale and Retail Trades, Hotels and Catering Services	95.5892	97.6427	2.05351	0.0214827	81.2434	82.7062	1.46281	0.0180053	62.9761	68.8001	5.82404	0.0924802
																						33	Others	183.205	184.019	0.813132	0.00443836	171.781	173.114	1.33299	0.00775981	162.17	164.046	1.8766	0.0115718

## Sheet: Table S5
Table S5 Comparison between China's product-level emissions based on product technology assumption (PTA) and industry technology assumption (ITA).
Table S5a. China's product-level emissions based on PTA and ITA methods (IPCC emission factors).
No.	Sector	1997				2002				2007					No.	Sector	2012					No.	Sector	2017				2018				2020
		Emissions (Mt)		Difference		Emissions (Mt)		Difference		Emissions (Mt)		Difference					Emissions (Mt)		Difference					Emissions (Mt)		Difference		Emissions (Mt)		Difference		Emissions (Mt)		Difference
		PTA	ITA	(Mt)	(%)	PTA	ITA	(Mt)	(%)	PTA	ITA	(Mt)	(%)				PTA	ITA	(Mt)	(%)				PTA	ITA	(Mt)	(%)	PTA	ITA	(Mt)	(%)	PTA	ITA	(Mt)	(%)
1	Agriculture, Forestry, Animal Husbandry and Fishery	41.4798	41.4798	-8.66251e-09	-2.08837e-10	51.3803	51.3803	8.19881e-10	1.59571e-11	76.9607	76.9607	8.32036e-09	1.08112e-10		1	Agriculture, Forestry, Animal Husbandry and Fishery	86.4877	86.4877	2.36383e-10	2.73315e-12		1	Agriculture, Forestry, Animal Husbandry and Fishery	103.066	103.066	-3.36567e-09	-3.26554e-11	94.8923	94.8923	-2.68678e-09	-2.83139e-11	92.3026	92.3026	-2.85539e-09	-3.09351e-11
2	Mining and Washing of Coal	35.9095	43.4138	7.50435	0.20898	36.9116	46.5868	9.67521	0.262118	39.4544	64.0911	24.6367	0.624435		2	Mining and Washing of Coal	89.8477	127.131	37.2829	0.414957		2	Mining and Washing of Coal	32.2109	85.0606	52.8497	1.64074	19.3212	73.9754	54.6542	2.82872	19.5883	55.7984	36.21	1.84855
3	Extraction of Petroleum and Natural Gas	30.1561	28.1797	-1.97644	-0.0655402	38.4863	39.8493	1.36303	0.0354159	40.5407	52.327	11.7862	0.290725		3	Extraction of Petroleum and Natural Gas	39.1711	40.3233	1.15217	0.0294137		3	Extraction of Petroleum and Natural Gas	38.5083	38.5926	0.0842274	0.00218725	39.2614	39.0987	-0.162732	-0.00414485	36.8984	36.9234	0.0250193	0.00067806
4	Mining and Processing of Metal Ores	4.05503	13.6758	9.62075	2.37255	5.88704	7.65504	1.768	0.30032	8.94696	20.8108	11.8639	1.32602		4	Mining and Processing of Metal Ores	14.3849	39.6571	25.2722	1.75685		4	Mining and Processing of Metal Ores	12.3387	34.339	22.0003	1.78303	11.0794	19.9082	8.82875	0.79686	11.6872	23.7714	12.0842	1.03397
5	Mining and Processing of Nonmetal Ores and Other Ores	3.99118	14.7403	10.7491	2.69322	9.97116	11.0185	1.04736	0.105039	14.1021	15.1665	1.06439	0.0754769		5	Mining and Processing of Nonmetal Ores and Other Ores	15.2396	31.9407	16.7011	1.0959		5	Mining and Processing of Nonmetal Ores and Other Ores	8.60092	26.5245	17.9236	2.08392	9.79613	19.0159	9.2198	0.941168	7.87448	16.4954	8.62096	1.0948
6	Manufacture of Food and Tobacco	50.8163	59.7349	8.91857	0.175506	47.4949	53.7668	6.27192	0.132055	88.068	98.7227	10.6547	0.120982		6	Manufacture of Food and Tobacco	98.6626	104.982	6.31918	0.0640484		6	Processing of Food from Agricultural Products	34.2186	41.1666	6.94795	0.203046	25.772	32.5161	6.74404	0.261681	17.2008	21.3284	4.12766	0.23997
7	Manufacture of Textile	29.5511	35.9325	6.38135	0.215943	27.496	31.1619	3.66595	0.133327	34.1842	51.9711	17.7869	0.520324		7	Manufacture of Textile	32.0014	41.2099	9.20858	0.287756		7	Manufacture of Foods	22.5243	23.8988	1.37455	0.0610251	20.1937	21.2048	1.0111	0.0500699	20.565	20.1159	-0.449129	-0.0218395
8	Manufacture of Clothes and Footwear	0.598814	7.69777	7.09895	11.855	5.7332	6.76919	1.036	0.180701	11.326	13.7294	2.40338	0.212201		8	Manufacture of Clothes and Footwear	9.15979	13.2302	4.07039	0.444376		8	Manufacture of Liquor, Beverages, Refined Tea and Tobacco	16.9241	17.7176	0.793561	0.0468895	13.5692	14.4318	0.862633	0.0635728	9.57003	10.9676	1.39757	0.146036
9	Processing of Timber and Manufacture of Furniture	4.54214	7.65497	3.11284	0.685324	5.89992	6.24092	0.340993	0.0577961	12.0192	13.7951	1.77586	0.147752		9	Processing of Timber and Manufacture of Furniture	12.4843	15.5626	3.07822	0.246566		9	Manufacture of Textile, Clothes and Footwear	10.801	33.223	22.422	2.07592	21.7454	24.5844	2.83895	0.130554	20.3716	22.1346	1.76292	0.086538
10	Manufacture of Paper and Articles for Culture, Education and Sports Activities	24.2635	28.4258	4.16235	0.171548	29.6741	32.2576	2.58352	0.0870633	43.3817	47.2983	3.91656	0.0902812		10	Manufacture of Paper and Articles for Culture, Education and Sports Activities	44.3415	50.7311	6.3896	0.1441		10	Processing of Timber and Manufacture of Furniture	4.83276	9.85153	5.01877	1.03849	2.00043	4.71312	2.71269	1.35605	1.44967	3.47709	2.02742	1.39854
11	Processing of Petroleum, Coal and Other Fuels	38.408	45.2744	6.86638	0.178775	73.0342	74.5159	1.48162	0.0202866	132.853	139.335	6.48135	0.0487858		11	Processing of Petroleum, Coal and Other Fuels	178.765	182.609	3.84408	0.0215035		11	Manufacture of Paper and Articles for Culture, Education and Sports Activities	25.2761	31.8256	6.54949	0.259117	19.7711	27.046	7.27488	0.367955	13.3744	20.7207	7.34632	0.549282
12	Manufacture of Chemicals	162.268	171.984	9.71584	0.0598753	121.787	142.328	20.541	0.168663	270.142	309.286	39.1438	0.144901		12	Manufacture of Chemicals	310.572	360.735	50.1627	0.161517		12	Processing of Petroleum, Coal and Other Fuels	208.331	218.608	10.2768	0.0493291	202.885	212.478	9.59294	0.0472826	244.202	245.474	1.27195	0.00520859
13	Manufacture of Non-metallic Mineral Products	278.692	250.276	-28.4159	-0.101962	240.67	236.283	-4.3867	-0.018227	525.575	519.841	-5.73359	-0.0109092		13	Manufacture of Non-metallic Mineral Products	651.502	625.396	-26.106	-0.0400705		13	Manufacture of Raw Chemical Materials and Chemical Products	260.709	278.86	18.1503	0.0696188	238.347	268.001	29.6539	0.124415	195.355	239.339	43.9843	0.225151
14	Smelting and Pressing of Metals	433.432	375.585	-57.8472	-0.133463	643.178	645.819	2.64063	0.00410559	1626.33	1590.96	-35.3696	-0.0217481		14	Smelting and Pressing of Metals	1869.02	1784.25	-84.7706	-0.0453557		14	Manufacture of Medicines	7.01837	10.2149	3.19652	0.45545	4.68948	6.73578	2.0463	0.43636	3.36504	5.40371	2.03867	0.605838
15	Manufacture of Metal Products	0.925429	25.6472	24.7218	26.7139	10.2613	13.944	3.68269	0.358892	13.0353	23.7841	10.7488	0.824597		15	Manufacture of Metal Products	9.20631	46.5159	37.3095	4.0526		15	Manufacture of Chemical Fibers, Rubber and Plastics	6.82563	21.1024	14.2767	2.09164	5.78016	17.9095	12.1293	2.09844	7.82876	14.4582	6.62945	0.846807
16	Manufacture of Machinery	19.4468	39.0048	19.558	1.00572	25.5234	35.0846	9.56122	0.374606	50.5657	66.3503	15.7846	0.31216		16	Manufacture of General Purpose Machinery	23.9779	52.0984	28.1205	1.17277		16	Manufacture of Non-metallic Mineral Products	514.323	491.029	-23.2945	-0.0452915	491.898	478.118	-13.7801	-0.0280141	508.239	493.323	-14.9167	-0.0293498
17	Manufacture of Transport Equipment	12.8725	16.7006	3.82817	0.297392	14.994	16.7108	1.71683	0.114501	12.8216	22.688	9.86635	0.769509		17	Manufacture of Special Purpose Machinery	7.81439	21.7219	13.9075	1.77973		17	Smelting and Pressing of Ferrous Metals	1877.51	1690.53	-186.98	-0.0995894	2045.58	1928.69	-116.884	-0.05714	2234.98	2097.25	-137.726	-0.0616229
18	Manufacture of Electrical Machinery and Equipment	3.30679	11.5395	8.23267	2.48963	5.11499	9.01436	3.89938	0.762344	6.43077	15.7	9.26922	1.44138		18	Manufacture of Transport Equipment	19.2527	32.3429	13.0902	0.679914		18	Smelting and Pressing of Non-ferrous Metals	30.1	89.2577	59.1577	1.96537	27.1555	85.0821	57.9267	2.13315	38.7887	78.0736	39.2849	1.01279
19	Manufacture of Communication Equipment,Computers and Other Electronic Equipment	2.1314	4.84333	2.71193	1.27237	4.26526	6.14433	1.87907	0.440552	7.09449	9.45802	2.36353	0.33315		19	Manufacture of Electrical Machinery and Equipment	2.95385	23.451	20.4972	6.93914		19	Manufacture of Metal Products	9.82657	98.1388	88.3122	8.98709	12.7535	66.6171	53.8636	4.22344	18.4307	86.8476	68.4168	3.7121
20	Manufacture of Measuring Instruments and Machinery for Cultural Activity and Office Work	0.0271087	4.88283	4.85572	179.12	0.951516	1.38301	0.431494	0.453481	0.769175	2.35904	1.58986	2.06697		20	Manufacture of Communication Equipment,Computers and Other Electronic Equipment	2.63432	7.28003	4.64571	1.76354		20	Manufacture of General Purpose Machinery	14.5155	35.2247	20.7092	1.42669	11.771	22.3872	10.6162	0.901897	13.9764	22.7499	8.77347	0.627733
21	Other Manufacturing	8.53392	12.534	4.00011	0.46873	8.65698	8.7614	0.104413	0.0120611	3.79045	7.15709	3.36664	0.888189		21	Manufacture of Measuring Instruments	0.319749	1.81001	1.49026	4.66071		21	Manufacture of Special Purpose Machinery	3.27035	14.9369	11.6665	3.56736	3.53211	8.6341	5.10199	1.44446	4.61703	8.08628	3.46925	0.751404
22	Recycling and Disposal of Waste	0	0	0	0	0	0	0	0	0.0273449	0.957653	0.930308	0		22	Other Manufacturing	0.657236	5.46456	4.80733	0		22	Manufacture of Automobiles	7.20342	14.8424	7.63895	1.06046	6.96119	11.5507	4.58948	0.659295	7.55301	11.7116	4.15861	0.550589
23	Production and Supply of Electric Power and Heat Power	1165.33	1110.82	-54.5081	-0.0467748	1553.99	1481.53	-72.4509	-0.0466227	2875.86	2726.46	-149.405	-0.0519514		23	Recycling and Disposal of Waste	0.224886	7.03684	6.81196	30.2907		23	Manufacture of Railway, Ship, Aerospace and Other Transport Equipment	8.05551	9.27513	1.21961	0.151401	25.1339	23.9054	-1.22852	-0.048879	5.71161	7.47408	1.76247	0.308577
24	Production and Supply of Gas	6.63305	6.0953	-0.53775	-0.0810713	7.10291	7.80088	0.697968	0.098265	6.36297	7.26675	0.903778	0.142037		24	Repair Service of Metal Products, Machinery and Equipment	1.08207	1.452	0.369925	0.341868		24	Manufacture of Electrical Machinery and Equipment	2.46662	9.60369	7.13707	2.89346	2.83253	7.34549	4.51297	1.59326	3.48009	8.02365	4.54356	1.30559
25	Production and Supply of Water	0.121198	1.36776	1.24656	10.2853	0.695243	3.14463	2.44939	3.52307	0.369185	4.54069	4.1715	11.2992		25	Production and Supply of Electric Power and Heat Power	4119.95	3929.3	-190.649	-0.0462746		25	Manufacture of Communication Equipment,Computers and Other Electronic Equipment	3.76909	7.6762	3.90711	1.03662	6.15108	9.90724	3.75616	0.61065	5.95121	9.51574	3.56453	0.598958
26	Construction	19.1986	19.1986	-2.11045e-09	-1.09927e-10	21.1795	21.1795	1.9806e-10	9.35153e-12	31.1753	31.1753	1.49087e-09	4.78221e-11		26	Production and Supply of Gas	1.60837	4.88054	3.27217	2.03446		26	Manufacture of Measuring Instruments	0.308672	1.00629	0.697613	2.26005	0.264147	0.731217	0.467071	1.76822	0.168781	0.613527	0.444746	2.63505
27	Transport, Storage and Post	180.329	178.915	-1.41343	-0.00783808	228.477	226.174	-2.30281	-0.010079	404.288	400.451	-3.83748	-0.00949195		27	Production and Supply of Water	0.509431	4.23182	3.72239	7.30695		27	Other Manufacturing, Recycling and Disposal of Waste, and Repair Service	4.62054	24.8057	20.1851	4.36856	6.91514	15.5131	8.59793	1.24335	9.4269	25.0096	15.5827	1.65301
28	Wholesale and Retail Trades, Hotels and Catering Services	30.2645	31.3079	1.04342	0.0344766	37.6514	38.6153	0.963871	0.0255999	63.8692	65.2252	1.35601	0.0212311		28	Construction	38.7246	38.7246	5.92193e-09	1.52924e-10		28	Production and Supply of Electric Power and Heat Power	4547.04	4345.17	-201.871	-0.0443961	4884.61	4707.85	-176.759	-0.0361868	5119.84	4980.83	-139.011	-0.0271514
29	Others	64.1206	65.0795	0.958926	0.014955	78.1061	79.4451	1.33894	0.0171426	115.42	117.901	2.48147	0.0214996		29	Transport, Storage and Post	575.504	569.064	-6.44017	-0.0111905		29	Production and Supply of Gas and Water	3.5914	13.2411	9.64973	2.6869	3.9738	15.7863	11.8125	2.9726	3.83044	18.4053	14.5748	3.805
Notes: PTA: Product Technology Assumption. ITA: Industry Technology Assumption. Differences are calculated based on the product-level emissions as baseline.															30	Wholesale and Retail Trades, Hotels and Catering Services	80.6067	82.6792	2.07249	0.0257112		30	Construction	46.3653	46.3653	5.13534e-09	1.10758e-10	44.82	44.82	3.22111e-09	7.18677e-11	43.2762	43.2762	2.94943e-09	6.81537e-11
															31	Others	156.03	160.398	4.36768	0.0279926		31	Transport, Storage and Post	724.215	715.745	-8.46902	-0.0116941	744.517	734.461	-10.0553	-0.0135057	697.382	675.282	-22.1002	-0.0316903
																						32	Wholesale and Retail Trades, Hotels and Catering Services	82.4981	84.9995	2.50136	0.0303202	71.2708	74.1431	2.87229	0.0403011	55.9679	61.1518	5.18393	0.0926233
																						33	Others	167.889	173.857	5.96765	0.0355452	158.625	165.808	7.18296	0.0452828	150.797	167.713	16.9163	0.112179
Table S5b. China's product-level emission based on PTA and ITA methods (CEADS emission factors).
No.	Sector	1997				2002				2007					No.	Sector	2012					No.	Sector	2017				2018				2020
		Emissions (Mt)		Difference		Emissions (Mt)		Difference		Emissions (Mt)		Difference					Emissions (Mt)		Difference					Emissions (Mt)		Difference		Emissions (Mt)		Difference		Emissions (Mt)		Difference
		PTA	ITA	(Mt)	(%)	PTA	ITA	(Mt)	(%)	PTA	ITA	(Mt)	(%)				PTA	ITA	(Mt)	(%)				PTA	ITA	(Mt)	(%)	PTA	ITA	(Mt)	(%)	PTA	ITA	(Mt)	(%)
1	Agriculture, Forestry, Animal Husbandry and Fishery	41.5063	41.5063	3.58654e-10	8.64093e-12	51.4952	51.4952	-3.68019e-10	-7.14666e-12	77.0541	77.0541	4.40612e-09	5.71821e-11		1	Agriculture, Forestry, Animal Husbandry and Fishery	86.5587	86.5587	4.35257e-09	5.02846e-11		1	Agriculture, Forestry, Animal Husbandry and Fishery	103.058	103.058	-1.06003e-09	-1.02858e-11	95.0564	95.0564	3.51334e-09	3.69606e-11	92.3708	92.3708	-6.58001e-09	-7.12348e-11
2	Mining and Washing of Coal	35.4344	42.9057	7.47132	0.210849	36.5453	46.1559	9.61051	0.262975	39.155	63.2144	24.0594	0.614464		2	Mining and Washing of Coal	88.8252	125.635	36.8103	0.414413		2	Mining and Washing of Coal	31.7381	83.853	52.1149	1.64203	18.8388	72.4726	53.6338	2.84699	19.3297	54.898	35.5684	1.84009
3	Extraction of Petroleum and Natural Gas	30.5353	28.6877	-1.84769	-0.0605098	39.3845	40.8385	1.45396	0.0369172	41.3432	52.7553	11.4121	0.276032		3	Extraction of Petroleum and Natural Gas	39.7417	40.9559	1.21424	0.0305533		3	Extraction of Petroleum and Natural Gas	38.8611	39.0107	0.149526	0.0038477	39.5814	39.4765	-0.104898	-0.00265018	37.1778	37.3026	0.124846	0.00335809
4	Mining and Processing of Metal Ores	4.05941	13.2688	9.2094	2.26865	5.957	7.48938	1.53238	0.25724	8.87162	18.9673	10.0957	1.13798		4	Mining and Processing of Metal Ores	14.3491	38.3019	23.9528	1.66929		4	Mining and Processing of Metal Ores	12.1117	32.3435	20.2318	1.67043	11.0782	18.9277	7.8496	0.708566	11.7079	22.4387	10.7308	0.916546
5	Mining and Processing of Nonmetal Ores and Other Ores	4.04432	14.6475	10.6032	2.62174	9.46327	10.4872	1.02392	0.108199	13.9392	14.9748	1.03569	0.0743008		5	Mining and Processing of Nonmetal Ores and Other Ores	15.197	31.7247	16.5277	1.08756		5	Mining and Processing of Nonmetal Ores and Other Ores	8.58058	26.2637	17.6831	2.06083	9.71118	18.7615	9.05028	0.931945	7.96822	16.3854	8.41722	1.05635
6	Manufacture of Food and Tobacco	50.2689	59.0639	8.79497	0.174958	47.1751	53.3639	6.18884	0.131189	87.4517	97.8574	10.4058	0.118989		6	Manufacture of Food and Tobacco	97.698	104.026	6.32799	0.064771		6	Processing of Food from Agricultural Products	33.0585	39.6883	6.62988	0.20055	25.1214	31.3697	6.24836	0.248727	17.0966	21.2139	4.11732	0.240826
7	Manufacture of Textile	29.2898	35.615	6.32523	0.215953	27.3625	30.9297	3.56716	0.130367	34.219	51.2835	17.0644	0.498683		7	Manufacture of Textile	31.6499	40.9025	9.25258	0.292341		7	Manufacture of Foods	22.3445	23.7381	1.39362	0.0623695	20.0332	21.0459	1.01274	0.0505529	20.4206	19.9749	-0.445698	-0.0218259
8	Manufacture of Clothes and Footwear	0.604644	7.64892	7.04428	11.6503	5.73405	6.75116	1.01712	0.177382	11.358	13.645	2.287	0.201356		8	Manufacture of Clothes and Footwear	9.10697	13.1147	4.00775	0.440075		8	Manufacture of Liquor, Beverages, Refined Tea and Tobacco	16.7841	17.5775	0.793376	0.0472695	13.4719	14.3446	0.87272	0.0647809	9.50726	10.9224	1.41513	0.148847
9	Processing of Timber and Manufacture of Furniture	4.49368	7.5811	3.08742	0.687057	5.85615	6.19193	0.335781	0.0573382	12.1227	13.7155	1.59273	0.131384		9	Processing of Timber and Manufacture of Furniture	12.3769	15.4099	3.03291	0.245045		9	Manufacture of Textile, Clothes and Footwear	10.8872	33.3964	22.5092	2.06748	21.6534	24.4826	2.82924	0.13066	20.3393	22.1006	1.76131	0.0865967
10	Manufacture of Paper and Articles for Culture, Education and Sports Activities	24.0271	28.0805	4.05337	0.1687	29.4488	31.9819	2.53307	0.0860161	43.1083	46.971	3.86266	0.0896036		10	Manufacture of Paper and Articles for Culture, Education and Sports Activities	43.8889	50.2695	6.38054	0.145379		10	Processing of Timber and Manufacture of Furniture	4.80729	9.5848	4.77752	0.993807	1.99986	4.60912	2.60927	1.30473	1.44954	3.42205	1.97251	1.36078
11	Processing of Petroleum, Coal and Other Fuels	40.9906	46.8691	5.87853	0.143412	80.6907	80.5873	-0.103393	-0.00128135	136.948	140.631	3.68291	0.0268928		11	Processing of Petroleum, Coal and Other Fuels	193.766	194.412	0.645684	0.00333228		11	Manufacture of Paper and Articles for Culture, Education and Sports Activities	25.0665	31.6033	6.53678	0.260777	19.6351	26.9128	7.27776	0.370651	13.3287	20.6704	7.34168	0.550817
12	Manufacture of Chemicals	161.985	171.493	9.50805	0.058697	125.932	145.793	19.8608	0.15771	272.494	307.374	34.8804	0.128004		12	Manufacture of Chemicals	313.349	364.515	51.1662	0.163288		12	Processing of Petroleum, Coal and Other Fuels	226.111	232.741	6.62989	0.0293214	223.93	228.499	4.56849	0.0204014	273.935	268.888	-5.04639	-0.0184219
13	Manufacture of Non-metallic Mineral Products	275.689	247.119	-28.5707	-0.103634	236.958	232.167	-4.7918	-0.0202221	517.114	508.428	-8.68519	-0.0167955		13	Manufacture of Non-metallic Mineral Products	647.449	621.234	-26.2146	-0.0404891		13	Manufacture of Raw Chemical Materials and Chemical Products	266.498	284.664	18.165	0.0681618	246.648	276.236	29.5883	0.119962	199.718	244.877	45.1585	0.226111
14	Smelting and Pressing of Metals	399.951	346.257	-53.6935	-0.13425	482.451	490.759	8.30748	0.0172193	1211.26	1194.79	-16.4653	-0.0135936		14	Smelting and Pressing of Metals	1778.5	1698.96	-79.5448	-0.0447257		14	Manufacture of Medicines	6.96226	10.1747	3.21246	0.461411	4.66271	6.72718	2.06447	0.442761	3.36257	5.40125	2.03868	0.606287
15	Manufacture of Metal Products	0.937345	24.8051	23.8678	25.4632	10.4659	13.8095	3.34355	0.31947	13.0939	22.3875	9.29364	0.709771		15	Manufacture of Metal Products	9.18636	45.3787	36.1923	3.93979		15	Manufacture of Chemical Fibers, Rubber and Plastics	6.78171	21.0509	14.2692	2.10407	5.76366	17.9323	12.1687	2.11127	7.82862	14.4825	6.65392	0.849949
16	Manufacture of Machinery	19.2844	37.929	18.6446	0.966826	24.6249	32.8405	8.21558	0.333629	48.9932	62.0442	13.051	0.266384		16	Manufacture of General Purpose Machinery	25.182	52.5952	27.4132	1.0886		16	Manufacture of Non-metallic Mineral Products	512.016	488.575	-23.4405	-0.0457808	491.782	477.675	-14.1077	-0.0286868	508.218	492.915	-15.3025	-0.0301101
17	Manufacture of Transport Equipment	12.6596	16.2953	3.6357	0.287188	14.8659	16.4343	1.56841	0.105504	13.0868	22.5039	9.41709	0.719587		17	Manufacture of Special Purpose Machinery	7.78587	21.6112	13.8253	1.77569		17	Smelting and Pressing of Ferrous Metals	1725.11	1554.94	-170.178	-0.0986475	1827.54	1724.38	-103.154	-0.0564444	1983.82	1862.27	-121.557	-0.061274
18	Manufacture of Electrical Machinery and Equipment	3.30413	11.3477	8.04356	2.4344	5.16312	8.74317	3.58005	0.69339	6.51545	15.1942	8.67872	1.33202		18	Manufacture of Transport Equipment	19.3887	32.503	13.1144	0.676393		18	Smelting and Pressing of Non-ferrous Metals	28.7953	85.6454	56.8501	1.97428	25.6901	80.3157	54.6256	2.12633	37.5412	74.7329	37.1918	0.990693
19	Manufacture of Communication Equipment,Computers and Other Electronic Equipment	2.09591	4.71277	2.61686	1.24856	4.30777	6.15286	1.84508	0.428315	7.16163	9.28155	2.11993	0.296012		19	Manufacture of Electrical Machinery and Equipment	2.99929	23.2847	20.2854	6.7634		19	Manufacture of Metal Products	9.85787	91.3809	81.5231	8.26985	12.7775	62.2519	49.4745	3.87201	18.4533	80.3387	61.8854	3.35362
20	Manufacture of Measuring Instruments and Machinery for Cultural Activity and Office Work	0.0274172	4.74363	4.71621	172.017	0.958832	1.3869	0.428064	0.446443	0.780178	2.24566	1.46549	1.8784		20	Manufacture of Communication Equipment,Computers and Other Electronic Equipment	2.65292	7.26196	4.60903	1.73734		20	Manufacture of General Purpose Machinery	15.0924	34.835	19.7426	1.30812	12.1476	22.39	10.2424	0.843166	14.484	22.838	8.35392	0.576767
21	Other Manufacturing	8.47584	12.3982	3.92231	0.462763	8.76277	8.83716	0.0743948	0.00848988	3.7874	6.61269	2.82529	0.745969		21	Manufacture of Measuring Instruments	0.323099	1.79766	1.47457	4.56382		21	Manufacture of Special Purpose Machinery	3.29191	14.2196	10.9277	3.31956	3.55536	8.37518	4.81982	1.35565	4.62375	7.84776	3.22402	0.697273
22	Recycling and Disposal of Waste	0	0	0	0	0	0	0	0	0.0276419	0.827409	0.799767	0		22	Other Manufacturing	0.660699	5.30565	4.64495	0		22	Manufacture of Automobiles	7.23312	14.7843	7.55119	1.04397	6.98316	11.46	4.47683	0.641089	7.56659	11.4565	3.88987	0.514085
23	Production and Supply of Electric Power and Heat Power	1148.95	1095.07	-53.8754	-0.0468911	1524.55	1452.06	-72.4904	-0.0475486	2760.75	2613.43	-147.312	-0.0533596		23	Recycling and Disposal of Waste	0.224627	6.8464	6.62178	29.479		23	Manufacture of Railway, Ship, Aerospace and Other Transport Equipment	8.02405	9.1341	1.11006	0.138341	25.1403	23.7227	-1.4176	-0.0563876	5.71515	7.30147	1.58633	0.277565
24	Production and Supply of Gas	6.82633	6.16667	-0.659663	-0.0966351	7.08953	7.65981	0.570275	0.080439	5.73782	6.43581	0.697996	0.121648		24	Repair Service of Metal Products, Machinery and Equipment	1.10185	1.43835	0.3365	0.305396		24	Manufacture of Electrical Machinery and Equipment	2.48919	9.59618	7.10699	2.85515	2.84954	7.33015	4.48061	1.5724	3.49265	7.8999	4.40724	1.26186
25	Production and Supply of Water	0.122546	1.34668	1.22413	9.9892	0.692618	3.02183	2.32922	3.36292	0.377328	4.11238	3.73505	9.89868		25	Production and Supply of Electric Power and Heat Power	4065.53	3876.6	-188.931	-0.0464714		25	Manufacture of Communication Equipment,Computers and Other Electronic Equipment	3.78035	7.69489	3.91454	1.0355	6.16035	9.8799	3.71955	0.603789	5.9581	9.47734	3.51924	0.590665
26	Construction	19.2207	19.2207	-5.8667e-10	-3.05228e-11	21.2689	21.2689	1.29994e-10	6.11193e-12	31.2846	31.2846	-2.41232e-09	-7.71091e-11		26	Production and Supply of Gas	1.70905	4.89728	3.18823	1.8655		26	Manufacture of Measuring Instruments	0.311052	1.00344	0.692389	2.22596	0.266119	0.72535	0.459232	1.72567	0.169919	0.611219	0.4413	2.59712
27	Transport, Storage and Post	182.347	180.916	-1.43135	-0.00784958	231.045	228.713	-2.33231	-0.0100946	408.979	405.089	-3.89012	-0.00951178		27	Production and Supply of Water	0.506059	4.17194	3.66588	7.24398		27	Other Manufacturing, Recycling and Disposal of Waste, and Repair Service	4.33701	23.1014	18.7644	4.32657	6.19268	14.1579	7.96518	1.28622	9.30729	23.5111	14.2038	1.52609
28	Wholesale and Retail Trades, Hotels and Catering Services	30.1995	31.2552	1.05564	0.0349556	37.2069	38.1888	0.981925	0.0263909	62.7863	64.1755	1.38923	0.0221263		28	Construction	38.8514	38.8514	4.81614e-09	1.23963e-10		28	Production and Supply of Electric Power and Heat Power	4459.18	4260.24	-198.941	-0.0446138	4762.08	4589.55	-172.532	-0.0362304	4962.64	4827.15	-135.493	-0.0273026
29	Others	64.1518	65.1236	0.971788	0.0151483	78.5319	79.8823	1.35039	0.0171954	115.779	118.279	2.50089	0.0216006		29	Transport, Storage and Post	581.683	575.168	-6.51579	-0.0112016		29	Production and Supply of Gas and Water	3.57684	12.8575	9.28067	2.59466	3.92044	15.1992	11.2788	2.87691	3.89444	17.7357	13.8413	3.55412
Notes: PTA: Product Technology Assumption. ITA: Industry Technology Assumption. Differences are calculated based on the product-level emissions as baseline.															30	Wholesale and Retail Trades, Hotels and Catering Services	79.8753	81.9872	2.11196	0.0264407		30	Construction	46.6209	46.6209	5.20667e-09	1.11681e-10	45.0858	45.0858	-1.18733e-08	-2.63349e-10	43.5128	43.5128	3.42e-09	7.85975e-11
															31	Others	156.575	160.979	4.40382	0.0281259		31	Transport, Storage and Post	732.571	723.997	-8.57327	-0.011703	753.197	743.018	-10.1782	-0.0135133	705.541	683.177	-22.3645	-0.0316983
																						32	Wholesale and Retail Trades, Hotels and Catering Services	82.013	84.5608	2.54777	0.0310654	70.7786	73.699	2.9204	0.0412611	55.3969	60.6603	5.2634	0.0950125
																						33	Others	168.61	174.636	6.0255	0.0357363	159.44	166.698	7.25779	0.0455204	151.694	168.795	17.1011	0.112734
Table S5c. China's product-level emission based on PTA and ITA methods (NDRC emission factors).
No.	Sector	1997				2002				2007					No.	Sector	2012					No.	Sector	2017				2018				2020
		Emissions (Mt)		Difference		Emissions (Mt)		Difference		Emissions (Mt)		Difference					Emissions (Mt)		Difference					Emissions (Mt)		Difference		Emissions (Mt)		Difference		Emissions (Mt)		Difference
		PTA	ITA	(Mt)	(%)	PTA	ITA	(Mt)	(%)	PTA	ITA	(Mt)	(%)				PTA	ITA	(Mt)	(%)				PTA	ITA	(Mt)	(%)	PTA	ITA	(Mt)	(%)	PTA	ITA	(Mt)	(%)
1	Agriculture, Forestry, Animal Husbandry and Fishery	44.4356	44.4356	1.14512e-09	2.57703e-11	54.5593	54.5593	9.53602e-09	1.74783e-10	81.7615	81.7615	-2.65592e-09	-3.24838e-11		1	Agriculture, Forestry, Animal Husbandry and Fishery	91.9466	91.9466	-2.36284e-10	-2.5698e-12		1	Agriculture, Forestry, Animal Husbandry and Fishery	109.774	109.774	4.09793e-09	3.73304e-11	100.659	100.659	-1.32246e-10	-1.3138e-12	97.8138	97.8138	-2.53542e-09	-2.59208e-11
2	Mining and Washing of Coal	41.1647	48.7495	7.58484	0.184256	42.063	52.1981	10.1351	0.24095	46.3844	71.3029	24.9185	0.537216		2	Mining and Washing of Coal	103.132	140.395	37.2635	0.361319		2	Mining and Washing of Coal	37.8673	91.7031	53.8358	1.42169	21.309	78.7916	57.4826	2.69757	22.4276	59.3388	36.9113	1.6458
3	Extraction of Petroleum and Natural Gas	31.2152	29.326	-1.88913	-0.0605195	39.3804	41.1221	1.74163	0.0442258	41.4128	53.9338	12.521	0.302346		3	Extraction of Petroleum and Natural Gas	40.0998	41.4486	1.34879	0.0336357		3	Extraction of Petroleum and Natural Gas	39.3345	39.4899	0.155399	0.00395069	40.0644	39.9578	-0.106676	-0.00266261	37.5325	37.625	0.0924923	0.00246433
4	Mining and Processing of Metal Ores	4.45578	13.7524	9.2966	2.08641	6.40279	7.90157	1.49879	0.234083	10.0933	20.0036	9.91031	0.981874		4	Mining and Processing of Metal Ores	15.8549	36.9497	21.0947	1.33048		4	Mining and Processing of Metal Ores	12.0278	29.0689	17.0411	1.4168	11.2747	17.5409	6.2662	0.555774	11.4535	20.0894	8.63592	0.753997
5	Mining and Processing of Nonmetal Ores and Other Ores	4.99031	15.8804	10.8901	2.18224	10.3238	11.3935	1.0697	0.103615	15.7735	16.8176	1.04416	0.0661973		5	Mining and Processing of Nonmetal Ores and Other Ores	16.7887	33.8754	17.0867	1.01775		5	Mining and Processing of Nonmetal Ores and Other Ores	9.41649	27.6537	18.2372	1.93673	10.3669	20.0114	9.64449	0.930315	8.47985	17.0591	8.57926	1.01172
6	Manufacture of Food and Tobacco	58.8999	68	9.10011	0.154501	54.4998	61.0054	6.50552	0.119368	102.184	113.051	10.8663	0.10634		6	Manufacture of Food and Tobacco	113.747	120.124	6.37676	0.0560608		6	Processing of Food from Agricultural Products	36.1149	42.426	6.31106	0.174749	27.42	33.1088	5.68877	0.207468	18.7571	23.1809	4.42378	0.235846
7	Manufacture of Textile	33.521	40.0596	6.53862	0.19506	30.7744	34.4735	3.69914	0.120202	39.7228	57.7043	17.9815	0.452675		7	Manufacture of Textile	36.5301	45.8827	9.35257	0.256023		7	Manufacture of Foods	25.4581	26.65	1.19184	0.0468158	22.7165	23.5471	0.830583	0.036563	22.8428	22.1445	-0.69832	-0.0305706
8	Manufacture of Clothes and Footwear	0.60854	8.45164	7.8431	12.8884	6.25549	7.35664	1.10115	0.176029	12.6543	15.1118	2.45748	0.1942		8	Manufacture of Clothes and Footwear	10.1661	14.4063	4.24016	0.417088		8	Manufacture of Liquor, Beverages, Refined Tea and Tobacco	19.2104	20.0277	0.817352	0.0425474	15.1426	16.0458	0.903247	0.0596495	10.5835	12.049	1.46554	0.138474
9	Processing of Timber and Manufacture of Furniture	5.39158	8.5937	3.20212	0.593912	6.75112	7.09796	0.346846	0.051376	14.0418	15.6324	1.59052	0.11327		9	Processing of Timber and Manufacture of Furniture	14.3469	17.3955	3.04865	0.212496		9	Manufacture of Textile, Clothes and Footwear	10.975	35.9505	24.9755	2.27567	23.0867	26.0363	2.94968	0.127765	20.8368	22.6901	1.85322	0.0889396
10	Manufacture of Paper and Articles for Culture, Education and Sports Activities	28.3996	32.3355	3.93591	0.13859	34.059	36.6936	2.63469	0.0773568	50.3282	54.2084	3.88021	0.0770982		10	Manufacture of Paper and Articles for Culture, Education and Sports Activities	51.5721	57.9746	6.40257	0.124148		10	Processing of Timber and Manufacture of Furniture	5.41324	9.88173	4.46848	0.825472	2.1637	4.69297	2.52927	1.16896	1.54143	3.47455	1.93312	1.25411
11	Processing of Petroleum, Coal and Other Fuels	41.1427	48.0303	6.88752	0.167406	77.963	78.7774	0.814367	0.0104456	135.765	140.804	5.03961	0.0371202		11	Processing of Petroleum, Coal and Other Fuels	189.985	192.205	2.22014	0.0116859		11	Manufacture of Paper and Articles for Culture, Education and Sports Activities	28.9289	35.5455	6.61661	0.22872	22.0089	29.5663	7.55742	0.34338	14.4315	22.0726	7.64111	0.529473
12	Manufacture of Chemicals	175.453	184.27	8.81674	0.0502513	130.395	150.56	20.1651	0.154646	289.996	324.77	34.7745	0.119914		12	Manufacture of Chemicals	333.997	383.173	49.1766	0.147237		12	Processing of Petroleum, Coal and Other Fuels	217.171	224.445	7.27454	0.0334969	210.696	215.869	5.17299	0.024552	253.015	249.059	-3.95626	-0.0156365
13	Manufacture of Non-metallic Mineral Products	286.626	257.276	-29.3496	-0.102397	245.845	240.953	-4.89183	-0.019898	539.072	529.476	-9.59645	-0.0178018		13	Manufacture of Non-metallic Mineral Products	671.642	643.48	-28.1624	-0.0419307		13	Manufacture of Raw Chemical Materials and Chemical Products	277.081	292.365	15.2835	0.0551588	249.544	275.625	26.0804	0.104512	197.255	239.259	42.0041	0.212943
14	Smelting and Pressing of Metals	398.127	344.927	-53.2005	-0.133627	457.459	468.549	11.0897	0.0242419	1144.6	1134.66	-9.93812	-0.00868262		14	Smelting and Pressing of Metals	1569.65	1508.08	-61.5719	-0.0392264		14	Manufacture of Medicines	7.52901	10.9488	3.41976	0.454211	4.9382	7.07846	2.14026	0.433409	3.35665	5.41984	2.06319	0.614658
15	Manufacture of Metal Products	1.04071	25.9615	24.9208	23.9459	11.0423	14.4046	3.36232	0.304495	14.4547	23.7134	9.25879	0.64054		15	Manufacture of Metal Products	10.2436	43.7936	33.55	3.27522		15	Manufacture of Chemical Fibers, Rubber and Plastics	7.54791	22.2018	14.6539	1.94145	6.15715	18.6027	12.4456	2.02132	8.27177	14.8905	6.61872	0.800158
16	Manufacture of Machinery	21.9645	40.7749	18.8103	0.856396	26.0741	34.3975	8.3234	0.319221	52.1669	65.2628	13.0959	0.251039		16	Manufacture of General Purpose Machinery	24.6286	52.0855	27.4569	1.11484		16	Manufacture of Non-metallic Mineral Products	531.393	506.077	-25.3162	-0.0476412	507.479	492.075	-15.4036	-0.0303532	522.14	505.479	-16.6611	-0.0319093
17	Manufacture of Transport Equipment	14.168	17.8802	3.71222	0.262015	16.4135	18.0089	1.59539	0.0972001	14.1204	24.0665	9.94616	0.704385		17	Manufacture of Special Purpose Machinery	8.62213	22.2913	13.6692	1.58536		17	Smelting and Pressing of Ferrous Metals	1440.66	1303.26	-137.397	-0.0953708	1461.8	1383.94	-77.8644	-0.053266	1581.36	1487.86	-93.4987	-0.0591256
18	Manufacture of Electrical Machinery and Equipment	3.71205	12.1801	8.46808	2.28124	5.53997	9.21218	3.6722	0.662856	7.07408	16.1513	9.07723	1.28317		18	Manufacture of Transport Equipment	20.4653	33.7666	13.3013	0.649946		18	Smelting and Pressing of Non-ferrous Metals	29.0358	85.496	56.4602	1.94451	25.2327	79.1821	53.9494	2.13808	38.3575	74.1668	35.8093	0.933568
19	Manufacture of Communication Equipment,Computers and Other Electronic Equipment	2.22229	5.01487	2.79258	1.25662	4.42981	6.37387	1.94406	0.438859	7.47277	9.6626	2.18983	0.293042		19	Manufacture of Electrical Machinery and Equipment	2.9791	24.5279	21.5488	7.23333		19	Manufacture of Metal Products	9.80953	79.6062	69.7967	7.11519	12.5012	54.7723	42.2711	3.38137	17.941	69.1405	51.1995	2.85377
20	Manufacture of Measuring Instruments and Machinery for Cultural Activity and Office Work	0.0273968	5.03889	5.0115	182.923	1.02959	1.47353	0.443935	0.431177	0.852071	2.35653	1.50446	1.76565		20	Manufacture of Communication Equipment,Computers and Other Electronic Equipment	2.75009	7.51554	4.76545	1.73283		20	Manufacture of General Purpose Machinery	14.9155	33.4122	18.4967	1.2401	12.0207	21.5637	9.54302	0.793883	14.1878	21.6372	7.44941	0.525057
21	Other Manufacturing	9.73146	13.6173	3.88586	0.399309	9.44336	9.50987	0.0665109	0.00704314	4.15972	6.98538	2.82567	0.679294		21	Manufacture of Measuring Instruments	0.324922	1.82676	1.50184	4.62214		21	Manufacture of Special Purpose Machinery	3.28951	13.4081	10.1186	3.07601	3.50312	8.01262	4.5095	1.28728	4.58611	7.40855	2.82244	0.615433
22	Recycling and Disposal of Waste	0	0	0	0	0	0	0	0	0.0278287	0.838792	0.810964	0		22	Other Manufacturing	0.711246	5.19928	4.48803	0		22	Manufacture of Automobiles	7.2232	14.7105	7.48729	1.03656	6.89269	11.1631	4.27039	0.619553	7.3997	10.8535	3.45382	0.466751
23	Production and Supply of Electric Power and Heat Power	1231.24	1173.34	-57.893	-0.0470202	1634.64	1556.33	-78.3164	-0.0479104	2950.19	2791.42	-158.773	-0.0538179		23	Recycling and Disposal of Waste	0.248663	6.46469	6.21603	24.9978		23	Manufacture of Railway, Ship, Aerospace and Other Transport Equipment	8.28043	9.2104	0.929973	0.11231	24.6133	22.9883	-1.62497	-0.0660199	5.60753	6.94543	1.3379	0.238589
24	Production and Supply of Gas	7.12969	6.438	-0.691682	-0.0970144	7.4142	7.95175	0.537558	0.0725038	5.29238	6.03777	0.745386	0.140841		24	Repair Service of Metal Products, Machinery and Equipment	1.12457	1.42537	0.300806	0.267486		24	Manufacture of Electrical Machinery and Equipment	2.47544	9.85589	7.38044	2.98147	2.79544	7.3232	4.52777	1.6197	3.40713	7.6967	4.28957	1.259
25	Production and Supply of Water	0.122864	1.44973	1.32686	10.7994	0.766877	3.22802	2.46114	3.2093	0.422935	4.29219	3.86926	9.14859		25	Production and Supply of Electric Power and Heat Power	4259.99	4058.44	-201.56	-0.0473145		25	Manufacture of Communication Equipment,Computers and Other Electronic Equipment	3.78679	7.88135	4.09456	1.08128	6.08209	9.82238	3.74029	0.614967	5.87259	9.3844	3.5118	0.597999
26	Construction	20.5685	20.5685	4.99709e-09	2.42949e-10	22.4437	22.4437	8.20783e-11	3.65707e-12	32.8177	32.8177	7.31414e-09	2.22872e-10		26	Production and Supply of Gas	1.48365	4.57549	3.09184	2.08393		26	Manufacture of Measuring Instruments	0.311978	1.03071	0.718728	2.30378	0.267408	0.718116	0.450708	1.68547	0.170782	0.606987	0.436205	2.55416
27	Transport, Storage and Post	188.802	187.336	-1.46574	-0.00776338	235.616	233.265	-2.35079	-0.00997721	414.107	410.222	-3.88499	-0.00938163		27	Production and Supply of Water	0.569671	4.36236	3.79269	6.65769		27	Other Manufacturing, Recycling and Disposal of Waste, and Repair Service	4.2568	20.4167	16.1599	3.79625	5.69897	12.6196	6.92067	1.21437	9.52689	21.6964	12.1696	1.27739
28	Wholesale and Retail Trades, Hotels and Catering Services	36.0877	37.149	1.06129	0.0294087	44.0808	45.0289	0.948176	0.02151	74.1169	75.4188	1.30189	0.0175654		28	Construction	40.6954	40.6954	3.65363e-09	8.978e-11		28	Production and Supply of Electric Power and Heat Power	4626.26	4414.26	-212.008	-0.045827	4927.07	4741.58	-185.488	-0.0376468	5117.28	4974.43	-142.847	-0.0279147
29	Others	69.2896	70.3131	1.02351	0.0147715	85.9171	87.3197	1.40261	0.0163252	128.298	130.881	2.5831	0.0201335		29	Transport, Storage and Post	587.745	581.226	-6.51983	-0.0110929		29	Production and Supply of Gas and Water	3.88849	12.6844	8.79596	2.26205	3.98158	14.5954	10.6138	2.66573	4.02856	16.9889	12.9604	3.21712
Notes: PTA: Product Technology Assumption. ITA: Industry Technology Assumption. Differences are calculated based on the product-level emissions as baseline.															30	Wholesale and Retail Trades, Hotels and Catering Services	94.6469	96.6282	1.98126	0.0209331		30	Construction	48.3804	48.3804	2.33398e-09	4.82422e-11	46.6444	46.6444	-2.91882e-09	-6.25761e-11	45.0489	45.0489	-1.32669e-09	-2.945e-11
															31	Others	172.417	176.956	4.53857	0.0263232		31	Transport, Storage and Post	737.746	729.173	-8.57296	-0.0116205	757.943	747.75	-10.1937	-0.0134492	709.25	686.837	-22.4123	-0.0316
																						32	Wholesale and Retail Trades, Hotels and Catering Services	95.5892	97.9902	2.40102	0.0251182	81.2434	84.0668	2.82346	0.0347531	62.9761	68.1261	5.14998	0.0817768
																						33	Others	183.205	189.377	6.17194	0.0336886	171.781	179.151	7.37028	0.0429051	162.17	179.432	17.2623	0.106446

## Sheet: Table S6
Table S6 The uncertainties for sectoral emissions.
Table S6a. The uncertainties for sectoral emissions in 1997, 2002 and 2007.
No.	Sector	1997						2002						2007
		Uncertainty_IE		Deviation_rate		Uncertainty_PE		Uncertainty_IE		Deviation_rate		Uncertainty_PE		Uncertainty_IE		Deviation_rate		Uncertainty_PE
		95%CI (-)	95%CI (+)	95%CI (-)	95%CI (+)	95%CI (-)	95%CI (+)	95%CI (-)	95%CI (+)	95%CI (-)	95%CI (+)	95%CI (-)	95%CI (+)	95%CI (-)	95%CI (+)	95%CI (-)	95%CI (+)	95%CI (-)	95%CI (+)
1	Agriculture, Forestry, Animal Husbandry and Fishery	0.346379	0.394399	0	0	0.346379	0.394399	0.340131	0.366478	0	0	0.340131	0.366478	0.350825	0.380913	0	0	0.350825	0.380913
2	Mining and Washing of Coal	0.232932	0.240605	0.224551	0.313332	0.229389	0.243529	0.25313	0.263137	0.233612	0.309572	0.250106	0.266718	0.258917	0.269746	0.563026	0.789685	0.26983	0.303328
3	Extraction of Petroleum and Natural Gas	0.0717023	0.0743628	0.129513	0.159186	0.0712258	0.0725537	0.0524177	0.054877	0.114071	0.170675	0.0538448	0.0557789	0.0577724	0.0592951	0.0590178	0.113497	0.0579837	0.0583293
4	Mining and Processing of Metal Ores	0.156486	0.172666	0.489657	0.908667	0.235936	0.270112	0.171342	0.190177	0.125816	0.188728	0.188441	0.210358	0.185837	0.204299	0.547949	0.856033	0.240942	0.278207
5	Mining and Processing of Nonmetal Ores and Other Ores	0.257844	0.292064	0.809427	2.90523	0.447237	0.51728	0.232546	0.263211	0.0769421	0.11357	0.232073	0.265851	0.233658	0.25727	0.0194692	0.0354028	0.236151	0.259727
6	Manufacture of Food and Tobacco	0.281175	0.318894	0.0687258	0.109947	0.289426	0.331693	0.277679	0.312977	0.0634053	0.0917568	0.280516	0.321149	0.30145	0.336375	0.0800337	0.118984	0.308546	0.3509
7	Manufacture of Textile	0.303866	0.343152	0.0815966	0.163344	0.320106	0.371639	0.28082	0.316302	0.0970952	0.147513	0.287081	0.331281	0.307085	0.340236	0.330313	0.559246	0.33324	0.392245
8	Manufacture of Clothes and Footwear	0.265715	0.299465	4.13799	10.4295	0.234212	0.713512	0.226372	0.254256	0.0224988	0.0397467	0.227333	0.258837	0.259119	0.288219	0.0949306	0.140521	0.261893	0.299167
9	Processing of Timber and Manufacture of Furniture	0.292788	0.324467	0.195021	0.404728	0.325566	0.385223	0.296036	0.333187	0.0112431	0.0192998	0.298774	0.336097	0.287156	0.315841	0.0269933	0.0522264	0.296664	0.326688
10	Manufacture of Paper and Articles for Culture, Education and Sports Activities	0.309844	0.350738	0.0832897	0.16687	0.32575	0.38122	0.28552	0.324829	0.0361058	0.0577663	0.288403	0.329639	0.304079	0.33983	0.0673313	0.107853	0.314974	0.355619
11	Processing of Petroleum, Coal and Other Fuels	0.101829	0.10503	0.053824	0.211237	0.0967237	0.0988342	0.0768621	0.0792024	0.00230435	0.0486158	0.0698575	0.0724963	0.111948	0.114623	0.0581411	0.113598	0.107715	0.111216
12	Manufacture of Chemicals	0.257248	0.296425	0.00424549	0.0514833	0.26988	0.315476	0.180587	0.203761	0.0622061	0.0964909	0.181442	0.207768	0.219722	0.238832	0.0326589	0.0721796	0.221455	0.245413
13	Manufacture of Non-metallic Mineral Products	0.278149	0.314473	-0.0617692	-0.0468927	0.283891	0.322332	0.241714	0.269214	-0.0157495	-0.0120676	0.241702	0.269734	0.264671	0.293857	-0.0117366	-0.00360764	0.267651	0.297721
14	Smelting and Pressing of Metals	0.1361	0.144528	-0.0676723	-0.0585887	0.134743	0.142001	0.155171	0.161206	0.00139816	0.0108204	0.156467	0.162368	0.157326	0.1593	-0.00680061	0.00488924	0.157379	0.160741
15	Manufacture of Metal Products	0.207865	0.230998	3.53611	14.5205	0.428924	1.12636	0.151103	0.163771	0.13378	0.196702	0.165941	0.182522	0.204877	0.236035	0.206852	0.322071	0.23106	0.272265
16	Manufacture of Machinery	0.204627	0.233122	0.482819	0.913051	0.290653	0.355757	0.159965	0.175868	0.0582169	0.0871105	0.164249	0.183917	0.174934	0.194042	0.0350602	0.0645669	0.182186	0.205843
17	Manufacture of Transport Equipment	0.254199	0.282723	0.0670331	0.156873	0.277797	0.316037	0.250015	0.275888	0.0359768	0.0577282	0.255384	0.283367	0.188416	0.212589	0.479789	0.814355	0.18746	0.226738
18	Manufacture of Electrical Machinery and Equipment	0.227176	0.257865	0.815412	1.6041	0.30976	0.379452	0.189119	0.214405	0.131461	0.18917	0.196787	0.228664	0.198779	0.222683	0.709843	1.23889	0.217699	0.261718
19	Manufacture of Communication Equipment,Computers and Other Electronic Equipment	0.199999	0.225415	0.375924	0.623428	0.207121	0.249859	0.118722	0.12244	0.169401	0.299692	0.115399	0.120336	0.13137	0.140333	0.0997526	0.153572	0.127469	0.136791
20	Manufacture of Measuring Instruments and Machinery for Cultural Activity and Office Work	0.26819	0.296871	21.7641	150.572	0.716704	0.734119	0.177692	0.188654	0.240957	0.360415	0.181673	0.201355	0.186214	0.203091	0.753599	1.54947	0.236917	0.277355
21	Other Manufacturing	0.286337	0.319919	0.094549	0.366728	0.343475	0.405549	0.207111	0.228277	-0.0102608	-0.0069893	0.207431	0.228829	0.231748	0.259497	-0.0625165	-0.0359172	0.23777	0.269367
22	Recycling and Disposal of Waste	0	0	0	0	0	0	0	0	0	0	0	0	0.214992	0.235532	14.9284	30.2574	0.254891	0.248359
23	Production and Supply of Electric Power and Heat Power	0.280886	0.295516	-0.0367212	-0.0361883	0.281127	0.295779	0.290566	0.307142	-0.0273096	-0.0265177	0.290936	0.307417	0.292543	0.3017	-0.0399169	-0.0388005	0.292909	0.302099
24	Production and Supply of Gas	0.110062	0.113141	-0.231455	-0.224261	0.113271	0.116764	0.194303	0.200453	-0.127964	-0.122933	0.19384	0.201713	0.0985012	0.099129	0.0237101	0.0612018	0.0983077	0.0983523
25	Production and Supply of Water	0.243634	0.274047	2.41421	5.01999	0.138045	0.14182	0.257923	0.291472	-0.0420941	-0.0371077	0.258149	0.291851	0.227621	0.252618	0.45972	1.05965	0.249907	0.299296
26	Construction	0.193064	0.209298	0	0	0.193064	0.209298	0.158665	0.172887	0	0	0.158665	0.172887	0.141002	0.155387	0	0	0.141002	0.155387
27	Transport, Storage and Post	0.143359	0.143719	-0.0038369	-0.00356318	0.14344	0.143847	0.154838	0.156218	-0.00384729	-0.00351966	0.154972	0.156392	0.159076	0.163245	-0.00393033	-0.00361564	0.159192	0.163358
28	Wholesale and Retail Trades, Hotels and Catering Services	0.262995	0.291417	0.0103556	0.0203673	0.266349	0.29601	0.25374	0.278928	0.0105906	0.0211063	0.257528	0.284246	0.243207	0.275868	0.0103413	0.0210921	0.247151	0.28064
29	Others	0.134648	0.146444	0.00146593	0.00321131	0.134755	0.146867	0.14945	0.165077	0.00122991	0.00320454	0.149883	0.165726	0.159137	0.1784	0.00207699	0.00455962	0.160036	0.179209
Notes: Uncertainty_IE: Uncertainties in industry-level emissions arising from activity data and emission factors.
Deviation_rate: The deviation rate between industry-level and product-level emissions, calculated using product-level emissions as the baseline.
Uncertainty_PE: Uncertainties in product-level emissions arising from activity data, emission factors, and emission transformation processes.
Table S6b. The uncertainties for sectoral emissions in 2012.
No.	Sector	2012
		Uncertainty_IE		Deviation_rate		Uncertainty_PE
		95%CI (-)	95%CI (+)	95%CI (-)	95%CI (+)	95%CI (-)	95%CI (+)
1	Agriculture, Forestry, Animal Husbandry and Fishery	0.346544	0.382014	0	0	0.346544	0.382014
2	Mining and Washing of Coal	0.264771	0.27127	0.316739	0.427576	0.268774	0.285574
3	Extraction of Petroleum and Natural Gas	0.0755646	0.0772175	0.0437309	0.077721	0.0769029	0.0796433
4	Mining and Processing of Metal Ores	0.16455	0.176719	0.359259	0.603226	0.207691	0.23808
5	Mining and Processing of Nonmetal Ores and Other Ores	0.17925	0.19867	0.183538	0.377727	0.186606	0.212264
6	Manufacture of Food and Tobacco	0.302486	0.337653	0.0281966	0.0444302	0.305537	0.343105
7	Manufacture of Textile	0.311976	0.349526	0.158716	0.275079	0.331914	0.384734
8	Manufacture of Clothes and Footwear	0.268222	0.300681	0.135961	0.232509	0.278062	0.320603
9	Processing of Timber and Manufacture of Furniture	0.301221	0.340897	0.0186045	0.044571	0.307833	0.353141
10	Manufacture of Paper and Articles for Culture, Education and Sports Activities	0.305116	0.345216	0.0895744	0.147575	0.315707	0.363595
11	Processing of Petroleum, Coal and Other Fuels	0.113217	0.114894	0.0225828	0.0731623	0.112607	0.114986
12	Manufacture of Chemicals	0.213093	0.235308	0.0586215	0.0999544	0.222183	0.248129
13	Manufacture of Non-metallic Mineral Products	0.250899	0.274996	-0.0268791	-0.0225519	0.252424	0.276795
14	Smelting and Pressing of Metals	0.150345	0.159048	-0.00623588	0.00633628	0.151002	0.159613
15	Manufacture of Metal Products	0.202707	0.231064	0.72688	1.39522	0.292953	0.354294
16	Manufacture of General Purpose Machinery	0.137332	0.142246	0.365315	0.717386	0.179055	0.185802
17	Manufacture of Special Purpose Machinery	0.180499	0.198385	0.420457	0.670789	0.210821	0.249658
18	Manufacture of Transport Equipment	0.145104	0.163954	0.309714	0.43102	0.154522	0.180328
19	Manufacture of Electrical Machinery and Equipment	0.200448	0.223169	2.06385	3.79776	0.103632	0.103828
20	Manufacture of Communication Equipment,Computers and Other Electronic Equipment	0.145674	0.158877	0.646137	1.12462	0.156648	0.17688
21	Manufacture of Measuring Instruments	0.186667	0.204823	2.19673	3.9978	0.143271	0.144603
22	Other Manufacturing	0.232825	0.258925	0.961091	2.46839	0.21395	0.442689
23	Recycling and Disposal of Waste	0.176622	0.194132	4.09069	9.30453	0.300363	0.519874
24	Repair Service of Metal Products, Machinery and Equipment	0.109641	0.116492	-0.19909	-0.121783	0.131859	0.141762
25	Production and Supply of Electric Power and Heat Power	0.289922	0.298342	-0.0317126	-0.0304897	0.29016	0.298875
26	Production and Supply of Gas	0.101944	0.103726	0.236926	0.433047	0.101051	0.10438
27	Production and Supply of Water	0.253513	0.283189	0.300951	0.516297	0.2581	0.305812
28	Construction	0.140994	0.152059	0	0	0.140994	0.152059
29	Transport, Storage and Post	0.165679	0.166511	-0.00366851	-0.00300451	0.165838	0.166708
30	Wholesale and Retail Trades, Hotels and Catering Services	0.245714	0.276004	0.00295917	0.00831056	0.247878	0.278309
31	Others	0.154277	0.169759	0.00586893	0.0112309	0.15636	0.171714
Table S6c. The uncertainties for sectoral emissions in 2017,2018 and 2020.
No.	Sector	2017						2018						2020
		Uncertainty_IE		Deviation_rate		Uncertainty_PE		Uncertainty_IE		Deviation_rate		Uncertainty_PE		Uncertainty_IE		Deviation_rate		Uncertainty_PE
		95%CI (-)	95%CI (+)	95%CI (-)	95%CI (+)	95%CI (-)	95%CI (+)	95%CI (-)	95%CI (+)	95%CI (-)	95%CI (+)	95%CI (-)	95%CI (+)	95%CI (-)	95%CI (+)	95%CI (-)	95%CI (+)	95%CI (-)	95%CI (+)
1	Agriculture, Forestry, Animal Husbandry and Fishery	0.346205	0.378437	0	0	0.346205	0.378437	0.335535	0.365981	0	0	0.335535	0.365981	0.330528	0.360812	0	0	0.330528	0.360812
2	Mining and Washing of Coal	0.236164	0.241653	0.659321	1.26787	0.265609	0.285027	0.217566	0.223007	1.21182	2.75278	0.288858	0.306768	0.219304	0.226095	0.477568	0.999632	0.263204	0.27744
3	Extraction of Petroleum and Natural Gas	0.0843796	0.0873447	0.0188365	0.0323195	0.085593	0.0898985	0.0860287	0.0923666	0.0126169	0.0245209	0.0871916	0.0941893	0.0910386	0.0971752	0.00722238	0.0208587	0.0935057	0.100402
4	Mining and Processing of Metal Ores	0.154198	0.166258	0.0162386	0.0682508	0.162767	0.176215	0.157413	0.171497	0.0759905	0.14347	0.173849	0.19003	0.146275	0.153637	0.0359424	0.0928531	0.157839	0.165078
5	Mining and Processing of Nonmetal Ores and Other Ores	0.167815	0.18457	0.246241	0.520749	0.177781	0.196483	0.175359	0.191546	0.31925	0.748903	0.193911	0.214463	0.156365	0.169211	0.340178	0.632193	0.168093	0.183465
6	Processing of Food from Agricultural Products	0.240881	0.270813	0.0957904	0.156424	0.260138	0.295148	0.219892	0.243345	0.14551	0.237415	0.245008	0.277613	0.210861	0.237873	0.14254	0.216853	0.211414	0.245844
7	Manufacture of Foods	0.268381	0.304701	-0.0289537	-0.00110979	0.27389	0.313356	0.263197	0.298551	0.000401543	0.029647	0.268971	0.308847	0.243743	0.275544	-0.03158	-0.0134093	0.248844	0.283908
8	Manufacture of Liquor, Beverages, Refined Tea and Tobacco	0.277464	0.31418	0.0208108	0.0417215	0.283116	0.320091	0.252844	0.285477	0.0331678	0.0548421	0.256759	0.293461	0.234194	0.26071	0.0677046	0.101956	0.239956	0.270715
9	Manufacture of Textile, Clothes and Footwear	0.220861	0.242152	1.39986	2.88968	0.120305	0.125603	0.183665	0.199169	0.0503175	0.0807502	0.180723	0.199265	0.135306	0.144526	0.0329295	0.0658015	0.137008	0.144223
10	Processing of Timber and Manufacture of Furniture	0.240484	0.271994	0.043802	0.0821598	0.247461	0.282896	0.168775	0.184502	0.242525	0.380253	0.168635	0.193959	0.147001	0.156567	0.252902	0.410169	0.158369	0.17487
11	Manufacture of Paper and Articles for Culture, Education and Sports Activities	0.23695	0.244906	0.282314	0.371004	0.237681	0.25095	0.204526	0.209873	0.360557	0.491466	0.18948	0.207496	0.153438	0.161166	0.45354	0.660391	0.132058	0.147446
12	Processing of Petroleum, Coal and Other Fuels	0.104038	0.106152	0.00850959	0.0494423	0.105817	0.107891	0.0976519	0.0997472	0.0391832	0.0865599	0.10163	0.102121	0.0944801	0.0957981	0.0409009	0.0752041	0.0991827	0.10175
13	Manufacture of Raw Chemical Materials and Chemical Products	0.166853	0.184662	0.0283137	0.0591527	0.170536	0.194076	0.123552	0.135433	0.0212336	0.0575289	0.12215	0.135138	0.0861184	0.0896949	0.0423323	0.115027	0.0915847	0.0933038
14	Manufacture of Medicines	0.270931	0.300248	0.255349	0.408165	0.295237	0.342973	0.21734	0.243389	0.195054	0.285775	0.232072	0.266315	0.1274	0.134026	0.27987	0.419915	0.157689	0.167036
15	Manufacture of Chemical Fibers, Rubber and Plastics	0.20915	0.229286	0.771077	1.5624	0.277937	0.315552	0.159974	0.168764	0.784807	1.49509	0.169856	0.186931	0.134799	0.139536	0.226442	0.407356	0.179799	0.185086
16	Manufacture of Non-metallic Mineral Products	0.23608	0.257725	-0.0239849	-0.0194341	0.237571	0.259655	0.230486	0.242921	-0.0133975	-0.00988803	0.231311	0.245101	0.217342	0.234821	-0.0117148	-0.00836134	0.21807	0.235799
17	Smelting and Pressing of Ferrous Metals	0.171284	0.184159	-0.00200103	0.00769633	0.172335	0.18514	0.188259	0.196517	-0.00935162	4.15383e-05	0.188295	0.196528	0.18925	0.198565	-0.0129579	-0.00636972	0.19006	0.198814
18	Smelting and Pressing of Non-ferrous Metals	0.17745	0.194527	0.90492	1.75454	0.1689	0.232975	0.183483	0.202466	1.16675	2.28309	0.155072	0.159745	0.184544	0.206167	0.592371	1.07202	0.206032	0.236727
19	Manufacture of Metal Products	0.123738	0.136371	0.454139	0.887163	0.149699	0.168131	0.113171	0.114634	1.39098	2.22356	0.157624	0.170907	0.124282	0.127341	1.16575	1.96702	0.169652	0.180966
20	Manufacture of General Purpose Machinery	0.11982	0.126595	0.328452	0.597027	0.16837	0.174699	0.108967	0.111604	0.319088	0.546885	0.158478	0.162963	0.120005	0.121519	0.21164	0.356154	0.159512	0.16043
21	Manufacture of Special Purpose Machinery	0.112168	0.114917	1.24905	1.92758	0.131903	0.138445	0.0925916	0.0991184	0.540536	0.809862	0.146739	0.152858	0.11455	0.117301	0.164993	0.279177	0.145165	0.149658
22	Manufacture of Automobiles	0.0960731	0.0993245	0.468447	0.732115	0.108442	0.111672	0.0959666	0.101131	0.246924	0.369439	0.118893	0.125557	0.125064	0.133721	0.0853855	0.141574	0.142087	0.149097
23	Manufacture of Railway, Ship, Aerospace and Other Transport Equipment	0.133992	0.140523	0.00887785	0.0554362	0.139543	0.14823	0.153618	0.167562	-0.0397125	-0.0261818	0.157875	0.172791	0.133642	0.139796	0.0721827	0.134382	0.150274	0.155804
24	Manufacture of Electrical Machinery and Equipment	0.129977	0.141262	1.08934	1.82937	0.150965	0.157494	0.107725	0.111345	0.508975	0.766573	0.161276	0.166042	0.125384	0.132243	0.235288	0.363911	0.164211	0.17456
25	Manufacture of Communication Equipment,Computers and Other Electronic Equipment	0.105975	0.111648	0.391235	0.63659	0.122684	0.129714	0.116992	0.121427	0.140024	0.23276	0.133684	0.140948	0.125257	0.129993	0.159309	0.235709	0.149674	0.154302
26	Manufacture of Measuring Instruments	0.12184	0.129653	1.08653	1.82277	0.154225	0.155056	0.0955368	0.0994147	0.603609	0.938497	0.138062	0.141403	0.0971308	0.0982509	0.83945	1.28906	0.158528	0.158013
27	Other Manufacturing, Recycling and Disposal of Waste, and Repair Service	0.123596	0.130186	0.0959114	0.219192	0.141847	0.150597	0.118984	0.123688	0.11736	0.212884	0.135355	0.144174	0.15469	0.168608	0.193614	0.369071	0.200188	0.219575
28	Production and Supply of Electric Power and Heat Power	0.282526	0.293914	-0.0361453	-0.033644	0.282823	0.293671	0.280081	0.292563	-0.034772	-0.0312492	0.280474	0.291826	0.276953	0.289232	-0.0221518	-0.0212204	0.277133	0.289668
29	Production and Supply of Gas and Water	0.194849	0.203089	0.25956	0.376971	0.178572	0.197806	0.163448	0.171009	0.559713	0.973363	0.134366	0.152541	0.169678	0.175166	0.561454	1.04578	0.138726	0.153521
30	Construction	0.12546	0.132866	0	0	0.12546	0.132866	0.119744	0.127285	0	0	0.119744	0.127285	0.119983	0.12666	0	0	0.119983	0.12666
31	Transport, Storage and Post	0.148602	0.147361	-0.00378896	-0.00328558	0.148765	0.147618	0.144649	0.146893	-0.00418176	-0.00381808	0.144737	0.147083	0.14013	0.139827	-0.00618738	-0.00526178	0.140499	0.140167
32	Wholesale and Retail Trades, Hotels and Catering Services	0.224832	0.251222	0.00451153	0.0104047	0.227588	0.253831	0.205968	0.229295	0.0106303	0.020257	0.209901	0.232776	0.189635	0.208326	-0.00304759	0.000931192	0.19113	0.210018
33	Others	0.142722	0.150436	0.00770967	0.0133572	0.144408	0.152648	0.136068	0.14497	0.00780868	0.013256	0.137961	0.146859	0.128051	0.136266	0.0194515	0.0323972	0.131881	0.139563
